# Supplementary material for: Thermally-induced atropisomerism promotes metal-organic cage construction
Source: Nat Commun. 2023 Dec 9;14:8166. doi: 10.1038/s41467-023-43756-4 (PMC10710450; doi:10.1038/s41467-023-43756-4)
Supplement: Supplementary file 3 — Source Data [file 41467_2023_43756_MOESM3_ESM.xlsx]

## Sheet: Reductive elimination step
MM+																PM7
1-im					2-im					3-im						1-im					2-im					3-im
Pd	14.7657	-1.6014	5.4781		C	-1.0044	13.2872	-8.5631		C	12.2736	10.2299	6.2024			Pd	14.4307	-1.8076	6.174		C	-3.2091	13.5473	-10.4931		C	10.9845	9.7254	4.3913
P	17.0728	-1.8933	5.3369		C	-0.0301	12.4642	-9.1367		H	11.3075	9.9408	5.7641			P	16.5861	-1.5462	4.9208		C	-2.2887	13.3053	-11.4824		H	10.3193	9.4662	3.7964
P	13.8892	-1.2656	3.3472		C	0.9418	13.0588	-9.959		C	12.3066	10.5258	7.5665			P	13.3526	-1.1902	4.0678		C	-2.1704	14.2094	-12.5428		C	10.7246	10.7627	5.282
C	17.3477	-3.3329	4.3223		C	0.881	14.4437	-10.2091		C	13.5634	10.7932	8.1368			C	16.759	-3.1377	3.941		C	-3.0437	15.3122	-12.5838		C	11.7149	11.1553	6.1905
C	18.4221	-3.3771	3.4262		C	1.9456	12.1968	-10.7083		C	14.7112	10.8406	7.3154			C	17.7594	-3.2723	2.9732		C	-1.1013	14.0395	-13.5783		C	12.9383	10.4656	6.192
C	18.6615	-4.5113	2.6481		C	1.1979	10.5224	-8.3703		C	14.6485	10.5198	5.9441			C	17.9692	-4.508	2.362		C	-0.5869	11.9299	-10.2889		C	13.1936	9.4154	5.3029
C	17.8395	-5.6319	2.7711		C	-0.0091	11.1011	-8.786		C	13.4085	10.176	5.3903			C	17.1794	-5.6006	2.7208		C	-1.4679	12.0614	-11.3634		C	12.2079	9.0654	4.3654
C	16.7802	-5.6101	3.6783		C	-1.1571	10.2891	-8.7904		C	13.7167	10.8344	9.6471			C	16.1894	-5.4588	3.6954		C	-1.6691	10.952	-12.1936		C	11.468	12.3016	7.1409
C	16.5478	-4.4722	4.4526		C	-1.0526	8.9514	-8.3902		H	14.6075	10.2479	9.9679			C	15.982	-4.2343	4.3287		C	-1.0226	9.7642	-11.8773		H	12.2448	12.4352	7.689
C	14.3628	-2.6811	2.3623		C	0.1556	8.3693	-8.0006		H	13.8277	11.8629	10.0514			C	13.5071	-2.5108	2.7449		C	-0.1631	9.6232	-10.781		H	11.2878	13.0992	6.6391
C	13.5625	-3.83	2.3695		C	1.3015	9.1715	-8.031		H	12.8639	10.3448	10.1679			C	12.3219	-3.0953	2.2866		C	0.0552	10.7421	-9.9659		H	10.7141	12.0968	7.6989
C	13.8796	-4.9702	1.6299		C	-2.5042	10.7554	-9.2928		C	15.8546	10.6291	5.0313			C	12.3441	-4.0111	1.2359		C	-2.6286	10.9922	-13.3667		C	14.5183	8.6799	5.3143
C	15.0289	-4.9936	0.8427		C	0.2094	6.9253	-7.5577		H	15.554	10.825	3.9772			C	13.5618	-4.3483	0.6402		C	0.4017	8.2686	-10.4314		H	14.5112	7.9966	4.6405
C	15.8546	-3.8713	0.8274		C	3.0188	8.8568	-6.3972		H	16.5046	11.4885	5.3109			C	14.7475	-3.7947	1.1244		C	0.2093	10.7149	-7.4816		H	15.2299	9.2987	5.1341
C	15.5289	-2.7478	1.5901		C	2.5489	8.6373	-7.6893		H	16.4694	9.7039	5.0337			C	14.7294	-2.8819	2.1832		C	0.8677	10.6587	-8.709		H	14.6555	8.2787	6.1745
C	14.3274	0.3287	2.6802		C	3.3146	7.9018	-8.6047		C	13.9648	8.4063	3.8885			C	13.811	0.4647	3.3217		C	2.2709	10.5785	-8.7359		C	11.9992	6.7777	3.3332
C	14.0753	1.4909	3.4176		C	4.5403	7.3507	-8.1797		H	14.8826	8.195	4.4448			C	13.541	1.6487	4.0106		C	2.9515	10.5081	-7.5061		H	11.5045	6.5193	4.0777
C	14.3851	2.757	2.918		C	4.989	7.5221	-6.8532		C	13.199	9.5451	4.1521			C	13.6336	2.8661	3.3324		C	2.2863	10.5706	-6.2784		C	12.4795	8.0805	3.269
C	14.9026	2.8906	1.6302		C	4.2143	8.2822	-5.9608		C	12.0474	9.7655	3.3829			C	14.0491	2.8998	1.9996		C	0.8883	10.7004	-6.265		C	13.2155	8.4723	2.1465
C	15.0584	1.7521	0.8398		C	2.7784	7.6923	-10.0094		C	11.5179	8.6797	2.6808			C	14.4401	1.724	1.358		C	3.0072	10.6395	-10.0314		C	13.4473	7.5341	1.1495
C	14.7437	0.4923	1.3534		C	6.3919	7.1048	-6.4453		H	10.5234	8.789	2.217			C	14.3598	0.4983	2.0311		C	3.0646	10.484	-4.9797		H	13.936	7.7926	0.402
C	12.1032	-1.1284	3.4272		C	4.7905	9.9716	-4.3944		C	12.1527	7.4343	2.646			C	11.5067	-1.1335	4.3929		C	0.2348	11.9989	-4.241		C	12.9786	6.2183	1.2172
C	11.3322	-1.4734	2.3108		C	4.6431	8.61	-4.6665		C	13.4536	7.3349	3.1591			C	10.6568	-0.5876	3.4277		C	0.0831	10.8544	-5.0165		C	12.2292	5.846	2.3283
C	9.9442	-1.332	2.3261		C	4.9717	7.689	-3.6645		C	11.2602	11.0542	3.4413			C	9.2839	-0.5251	3.6589		C	-0.8725	9.9277	-4.6388		C	13.7257	9.8864	2.0114
C	9.2929	-0.8275	3.451		C	5.4314	8.1898	-2.4418		H	11.8051	11.8618	3.9802			C	8.7631	-1.0142	4.8586		C	-1.6465	10.2003	-3.5208		H	13.4757	10.3933	2.7866
C	10.0504	-0.4281	4.5508		C	5.6314	9.5537	-2.1966		H	11.0809	11.4285	2.4082			C	9.6147	-1.5858	5.8053		C	-1.5325	11.3544	-2.7508		H	14.6835	9.875	1.9311
C	11.4404	-0.5494	4.5133		C	5.3374	10.4725	-3.2143		H	10.271	10.9071	3.9254			C	10.9923	-1.6553	5.5801		C	-0.536	12.2666	-3.1091		H	13.3445	10.2911	1.2283
H	19.1085	-2.5208	3.3209		C	4.7708	6.1992	-3.8074		C	11.3936	6.2711	2.0634			H	18.3639	-2.4028	2.6861		C	-1.0964	8.6486	-5.3885		C	13.2842	5.24	0.1142
H	19.5067	-4.5254	1.9396		C	6.1446	9.962	-0.8443		H	10.7699	6.5741	1.1926			H	18.7594	-4.6148	1.6099		C	-2.5013	11.5677	-1.6163		H	13.807	5.6736	-0.5628
H	18.0281	-6.5299	2.1592		C	4.2106	14.8182	-2.2715		H	12.0587	5.4474	1.7404			H	17.3397	-6.5716	2.2407		C	-0.4576	14.7528	-3.0336		H	13.7766	4.4983	0.4727
H	16.1303	-6.4946	3.7884		C	4.2301	13.4365	-2.0992		H	10.7061	5.8581	2.8365			H	15.5613	-6.3154	3.9657		C	-0.2997	13.5457	-2.3641		H	12.4625	4.9234	-0.2701
H	15.7224	-4.499	5.1772		C	3.1858	12.8507	-1.3641		C	12.8593	3.1859	2.7935			H	15.183	-4.0993	5.122		C	0.0853	13.5825	-1.006		C	10.4283	4.1919	1.878
H	12.6409	-3.8614	2.9629		C	2.1907	13.6791	-0.8037		H	13.2568	3.258	1.7747			H	11.3678	-2.773	2.7307		C	0.2392	14.8248	-0.3933		H	10.0149	4.8475	1.3651
H	15.2898	-5.8907	0.2566		C	3.0368	11.3517	-1.2583		C	13.2074	4.1977	3.6851			H	13.5886	-5.0494	-0.2034		C	0.3822	12.3066	-0.251		C	11.6644	4.4641	2.4698
H	16.7778	-3.8803	0.2232		C	4.1956	15.5209	-11.4516		C	12.4815	4.3318	4.8791			H	15.7135	-4.0737	0.6846		C	-2.3399	18.2552	-14.89		C	12.3084	3.4775	3.2029
H	16.2372	-1.912	1.5452		C	3.2361	14.9139	-10.6378		C	11.4966	3.387	5.214			H	15.6841	-2.4803	2.5715		C	-2.3241	17.4474	-13.6959		C	11.6995	2.2218	3.3429
H	13.607	1.431	4.4121		C	1.8875	15.0218	-10.9984		C	11.1604	2.3631	4.3167			H	13.2156	1.62	5.0618		C	-2.9475	16.2515	-13.7279		C	10.4313	1.9602	2.7881
H	14.1938	3.6538	3.5316		C	1.6394	15.7213	-12.1839		C	11.7837	2.3377	3.0596			H	13.3508	3.791	3.8496		C	-3.5522	15.8828	-14.9375		C	9.8003	2.9584	2.0421
H	15.1333	3.8893	1.2223		C	2.7249	16.2586	-12.8807		C	12.6176	5.5733	5.725			H	14.0563	3.8511	1.4507		C	-3.4753	16.726	-16.0134		C	13.6526	3.7486	3.851
H	15.4027	1.8522	-0.2034		N	6.9676	5.2838	-10.9046		H	12.9306	5.3519	6.7647			H	14.7852	1.7446	0.317		N	7.2015	9.9646	-7.7718		H	13.9482	2.9628	4.314
H	14.8151	-0.3669	0.6692		C	6.674	4.7703	-9.7884		H	13.3612	6.2781	5.3137			H	14.5154	-0.4455	1.4852		C	6.3639	8.9291	-7.8533		H	14.2926	3.9815	3.1741
H	11.8069	-1.8401	1.3853		C	5.8757	5.3891	-8.8232		H	11.653	6.1299	5.76			H	11.0712	-0.1915	2.493		C	4.986	9.0717	-7.7665		H	13.5668	4.4737	4.4733
H	9.3627	-1.5962	1.4306		C	5.3467	6.6562	-9.0965		C	10.0939	1.3373	4.657			H	8.623	-0.0874	2.8996		C	4.4443	10.3109	-7.564		C	9.768	0.6301	3.0099
H	8.197	-0.7052	3.4544		C	5.6959	7.1824	-10.3462		H	10.1766	1.0189	5.7207			H	7.6848	-0.9346	5.0529		C	5.3145	11.3704	-7.4877		H	10.3414	0.0714	3.5407
H	9.5543	0.0187	5.4289		C	6.5171	6.4292	-11.1887		H	9.058	1.7045	4.4854			H	9.2128	-1.9799	6.7469		C	6.6748	11.1445	-7.5929		H	8.9352	0.7592	3.4683
H	12.0131	-0.1574	5.3607		C	0.508	11.7742	1.8958		H	10.2247	0.408	4.0575			H	11.6664	-2.1099	6.3218		C	2.0184	14.8442	2.9634		H	9.6059	0.2072	2.1642
C	17.9124	-0.4871	4.6144		C	1.5395	12.3093	1.1203		C	9.806	2.3852	1.8287			C	17.3686	-0.0581	4.0995		C	1.8243	14.9194	1.5797		C	7.3231	3.0449	2.264
C	19.004	0.1157	5.2553		C	1.2063	13.1063	0.0182		H	9.4429	3.0285	2.6463			C	18.5225	0.4948	4.6637		C	0.5497	14.8361	1.0826		H	7.4626	3.4439	3.092
C	19.6654	1.2132	4.6992		C	-0.1655	13.2767	-0.2003		C	11.0883	1.846	1.9458			C	19.1843	1.5354	4.0166		C	-0.4551	14.7655	2.0033		C	8.4257	2.7309	1.4823
C	19.2669	1.7234	3.4642		C	-1.0636	12.6575	0.6725		C	11.5903	1.0898	0.8828			C	18.7083	2.0123	2.7955		C	-0.1355	14.6998	3.3633		C	8.2303	2.16	0.2364
C	18.2144	1.1111	2.786		N	3.9286	16.1562	-12.5107		C	10.7574	0.8917	-0.2271			C	17.5469	1.4717	2.2465		N	-2.9121	17.8817	-15.9817		C	6.9146	1.9235	-0.1849
C	17.5654	0.0174	3.3595		N	-0.7207	11.9525	1.6631		H	11.1519	0.2995	-1.0693			C	16.8685	0.4425	2.8955		N	1.0552	14.7368	3.8368		H	6.7754	1.5523	-1.0259
H	19.3784	-0.255	6.2222		C	-1.0532	14.6704	-8.7712		C	9.4685	1.4351	-0.3416			H	18.8916	0.1003	5.6189		C	-4.0535	14.6598	-10.5005		C	5.8113	2.2179	0.6014
H	20.5127	1.6752	5.2336		C	-0.1225	15.2561	-9.6461		C	8.9809	2.2151	0.7147			H	20.0795	1.9741	4.4706		C	-3.9934	15.5447	-11.577		C	6.0152	2.7919	1.8588
H	19.7899	2.5867	3.0196		C	-0.15	16.7491	-9.9248		C	12.9655	0.4684	0.9104			H	19.2338	2.8171	2.2715		C	-4.9435	16.7244	-11.6682		C	9.3863	1.7833	-0.6544
H	17.9001	1.4863	1.7974		C	-1.3933	16.4499	-7.1742		H	12.8914	-0.6271	0.7269			H	17.1365	1.8475	1.3023		C	-4.6967	15.9999	-8.5273		H	9.0492	1.4052	-1.4713
H	16.7525	-0.4514	2.8017		C	-1.9234	15.4074	-7.9467		H	13.6119	0.9045	0.1177			H	15.9042	0.0901	2.4661		C	-4.9422	14.881	-9.3272		H	9.9047	2.5657	-0.8538
C	17.7988	-2.1235	6.9492		C	-3.2751	15.0802	-7.7664		H	13.479	0.596	1.8894			C	17.4242	-1.8711	6.5729		C	-5.9731	14.0074	-8.9505		H	9.9388	1.1388	-0.2074
C	18.7005	-3.171	7.1754		C	-4.0079	15.7745	-6.7995		C	8.7132	1.2502	-1.6351			C	18.2215	-3.0054	6.772		C	-6.6673	14.283	-7.7799		C	4.4089	1.9212	0.1142
C	19.2995	-3.347	8.4244		C	-3.4683	16.7999	-6.0169		H	7.8549	1.9521	-1.7307			C	18.9205	-3.1925	7.9668		C	-6.3905	15.3714	-6.9639		H	3.7744	2.1888	0.7815
C	19.0274	-2.4581	9.4646		C	-2.1357	17.1811	-6.239		H	9.3812	1.4514	-2.5034			C	18.8315	-2.241	8.9832		C	-5.4025	16.2724	-7.3698		H	4.2435	2.4058	-0.6978
C	18.1644	-1.3853	9.2418		C	-3.9952	14.0308	-8.5802		H	8.3413	0.2047	-1.7245			C	18.041	-1.106	8.7899		C	-6.3624	12.7746	-9.7641		H	4.3207	0.9804	-0.0515
C	17.5709	-1.2153	7.9899		C	-4.3411	17.3635	-4.9173		C	7.7845	4.1979	1.2415			C	17.3393	-0.9162	7.5965		C	-7.1144	15.5334	-5.6615		C	4.3849	4.4226	2.7913
H	18.9626	-3.8786	6.3717		C	-0.2583	17.9575	-4.9304		H	8.7505	4.7317	1.2566			H	18.32	-3.752	5.9721		C	-3.7719	17.5516	-5.999		H	4.7511	5.0548	2.2157
H	20.0023	-4.1818	8.5855		C	-1.5031	18.2098	-5.5181		C	7.7375	2.8584	0.8396			H	19.5481	-4.0831	8.1001		C	-5.031	17.4681	-6.5607		C	4.8806	3.1229	2.7736
H	19.5072	-2.5901	10.449		C	-2.0342	19.5072	-5.4307		C	6.5049	2.1847	0.8368			H	19.3884	-2.3704	9.9198		C	-5.9332	18.5245	-6.3415		C	4.3418	2.1741	3.6452
H	17.96	-0.6643	10.0511		C	-1.3959	20.4566	-4.611		C	5.361	2.8535	1.326			H	17.9701	-0.3484	9.5796		C	-5.5532	19.5762	-5.4966		C	3.3048	2.5495	4.5133
H	16.9101	-0.3483	7.8431		C	-0.1949	20.1489	-3.9435		C	5.4497	4.1636	1.8413			H	16.7484	-0.0003	7.4475		C	-4.2674	19.6434	-4.9342		C	2.7968	3.8641	4.5133
H	13.2229	-5.8549	1.6676		C	0.4339	18.9132	-4.1791		C	6.6785	4.837	1.7954			H	11.4042	-4.4576	0.8841		C	-3.3528	18.6128	-5.2199		C	3.3599	4.8032	3.6452
C	6.7593	0.5841	7.0855		C	-3.1966	19.9165	-6.3196		C	6.4645	0.6903	0.5697			C	6.7407	0.7121	7.136		C	-7.2771	18.555	-7.03		C	4.8955	0.7635	3.6677
C	7.6864	1.3169	7.832		C	0.336	21.0869	-2.8726		H	5.7147	0.1641	1.2014			C	7.6574	1.4487	7.897		C	-3.9267	20.7927	-4.0101		H	4.4184	0.2431	4.3155
C	7.6101	2.721	7.8007		C	1.8635	17.3442	-2.9905		H	6.2375	0.4789	-0.4983			C	7.6611	2.8545	7.7989		C	-1.7068	17.4441	-3.7902		H	4.7929	0.3669	2.7993
C	6.6346	3.3561	7.0037		C	1.6863	18.5802	-3.6288		H	7.4216	0.1867	0.8283			C	6.7642	3.473	6.9065		C	-1.9924	18.5471	-4.6275		H	5.8281	0.79	3.8993
C	8.4705	3.5277	8.7577		C	2.8137	19.4073	-3.7607		C	4.2322	4.9301	2.3235			C	8.613	3.6612	8.5875		C	-0.9561	19.4399	-4.9334		C	1.6705	4.2678	5.4413
C	10.0353	0.9939	8.2616		C	3.9987	19.0321	-3.1217		H	4.0921	4.8068	3.4201			C	10.0075	0.9874	8.3402		C	0.3066	19.1931	-4.3862		H	1.4014	3.5116	5.9671
C	8.7071	0.6154	8.5014		C	4.1404	17.8369	-2.4123		H	4.3196	6.0208	2.1181			C	8.6712	0.6917	8.6347		C	0.5712	18.1078	-3.555		H	1.9701	4.9706	6.0232
C	8.4802	-0.5234	9.2907		C	3.0626	16.9418	-2.3831		H	3.3005	4.6261	1.7962			C	8.3891	-0.4026	9.4818		C	-0.4507	17.2197	-3.2433		H	0.925	4.5785	4.9234
C	9.5813	-1.2186	9.8042		C	2.8607	20.6539	-4.6161		C	6.7304	6.2426	3.7551			C	9.4666	-1.1241	10.0123		C	-1.1239	20.5843	-5.8857		C	3.5244	7.0823	4.61
C	10.9052	-0.8803	9.5091		C	5.4535	17.5794	-1.7178		H	6.5786	5.3183	4.3338			C	10.8075	-0.8517	9.7064		C	1.9825	17.9042	-3.0289		H	4.1425	6.7263	5.208
C	11.1333	0.2588	8.726		C	3.1448	15.631	-1.8774		C	6.868	6.1044	2.3679			C	11.0746	0.2251	8.8389		C	-0.2609	15.9935	-2.4275		C	2.9375	6.2385	3.6774
C	7.0971	-0.9936	9.6812		C	2.1422	15.0591	-1.0785		C	7.3022	7.202	1.6154			C	6.9973	-0.8128	9.7386		C	0.071	16.0304	-1.0607		C	1.9935	6.7683	2.7913
C	12.0324	-1.699	10.0993		C	1.1165	15.9604	-0.4121		C	7.3982	8.4335	2.2689			C	11.8746	-1.7346	10.2046		C	0.1892	17.3336	-0.3089		C	1.7039	8.13	2.8734
C	13.0782	-0.3931	7.5157		N	-3.0995	24.2611	-4.1782		H	7.6322	9.3278	1.6687			C	13.0956	-0.3958	7.5188		N	-8.6426	22.3702	-4.4389		H	1.0793	8.4875	2.2833
C	12.4055	0.5937	8.2358		C	-3.789	23.2234	-3.9697		C	7.1913	8.5891	3.6448			C	12.3717	0.5552	8.2489		C	-8.3973	21.2753	-3.7233		C	2.3052	8.9806	3.7946
C	12.942	1.8882	8.2819		C	-3.3043	21.9189	-4.0935		C	6.9247	7.4547	4.4338			C	12.8338	1.8924	8.2693		C	-7.3963	20.3744	-4.0285		C	3.225	8.4391	4.6871
C	14.1432	2.1552	7.5974		C	-1.9667	21.7307	-4.4597		C	7.5139	7.1285	0.1208			C	13.9454	2.2252	7.4749		C	-6.6013	20.5941	-5.1286		C	1.3127	5.8806	1.788
C	14.77	1.1621	6.8177		C	-1.2401	22.9077	-4.6741		H	8.562	6.8258	-0.1019			C	14.628	1.3114	6.6312		C	-6.8671	21.7	-5.8659		H	1.6394	4.9835	1.8829
C	14.2143	-0.1239	6.7557		C	-1.8889	24.1349	-4.5164		H	6.8194	6.405	-0.3627			C	14.2038	0	6.7698		C	-7.9011	22.5416	-5.4911		H	0.3648	5.8939	1.9392
C	12.2899	2.9241	9.1762		H	-1.6564	12.8497	-7.7895		H	7.3354	8.1116	-0.3707			C	12.1462	2.8976	9.1043		H	-3.2739	12.9445	-9.7868		H	1.5007	6.1966	0.9021
C	15.9372	1.5153	5.935		H	2.9154	12.1215	-10.167		C	7.2065	10.001	4.1918			C	15.7782	1.7231	5.8072		H	-1.1683	14.7447	-14.2271		C	1.9705	10.4549	3.8253
C	12.5884	-3.6533	5.7079		H	2.1495	12.5892	-11.7301		H	8.2425	10.3535	4.3831			C	12.8941	-4.2945	5.419		H	-1.2125	13.1914	-14.0142		H	2.4752	10.8838	4.5198
C	13.8301	-3.2591	6.2211		H	1.5628	11.1683	-10.8942		H	6.7511	10.7093	3.463			C	14.0146	-3.6598	5.9488		H	-0.2399	14.0715	-13.1565		H	2.1907	10.8511	2.9794
C	14.2429	-3.9269	7.3829		H	2.1044	11.142	-8.2781		H	6.6002	10.1059	5.1197			C	14.2875	-3.7177	7.3367		H	-0.4232	12.6768	-9.7605		H	1.0322	10.5682	3.9958
C	13.5632	-5.0679	7.8179		H	-1.9588	8.3238	-8.3991		C	7.9013	8.238	6.4936			C	13.637	-4.7008	8.0932		H	-1.169	9.0236	-12.4227		C	4.9744	10.099	5.2773
C	12.3793	-5.5107	7.2282		H	-3.1516	11.0469	-8.4361		H	8.65	8.7626	5.8819			C	12.573	-5.4433	7.5596		H	-2.99	11.8787	-13.4539		H	5.0823	10.247	4.3654
C	11.8224	-4.7061	6.2262		H	-2.4246	11.5986	-10.0145		C	6.9148	7.485	5.8452			C	12.147	-5.1534	6.2352		H	-2.1602	10.7566	-14.172		C	3.9539	9.2522	5.713
C	15.3923	-3.4627	8.2197		H	-3.0292	9.943	-9.8451		C	5.9861	6.798	6.6494			C	15.2925	-2.8436	8.0026		H	-3.3422	10.3686	-13.2171		C	3.7374	9.0777	7.0814
C	11.7331	-6.7687	7.761		H	-0.8046	6.4748	-7.4641		C	6.1194	6.8226	8.0542			C	12.0504	-6.6248	8.2766		H	-0.3175	7.6611	-10.2393		C	4.5799	9.7486	7.9899
C	10.192	-5.0104	4.4563		H	0.694	6.842	-6.5582		C	7.1308	7.588	8.6705			C	10.4708	-5.6046	4.4347		H	0.9677	8.3456	-9.6605		C	5.6402	10.5553	7.5429
C	10.4902	-4.8706	5.8136		H	0.7819	6.3029	-8.2813		C	7.9661	8.394	7.8816			C	10.7857	-5.4457	5.7904		H	0.913	7.9336	-11.1705		C	5.8331	10.7283	6.1695
C	9.4363	-4.7549	6.7393		H	2.4091	9.463	-5.7047		C	4.7601	6.168	6.0111			C	9.7495	-5.2542	6.7328		H	-0.7191	10.7661	-7.4745		C	2.6272	8.178	7.5799
C	8.1028	-4.8766	6.3053		H	3.1082	6.7264	-10.4536		H	4.9056	5.0882	5.7868			C	8.4135	-5.2723	6.2846		H	3.5509	9.8556	-10.1262		H	2.623	8.176	8.5396
C	9.7255	-4.3118	8.1629		H	3.0883	8.5345	-10.6686		H	3.8587	6.2765	6.6547			C	10.0482	-4.932	8.1418		H	3.5665	11.4201	-10.0447		H	1.7822	8.503	7.2567
C	5.3048	6.8143	7.2605		H	1.6687	7.6532	-10.0539		H	4.4705	6.6909	5.0725			C	5.8118	7.1128	6.6546		H	2.3779	10.6828	-10.7548		H	2.7702	7.2854	7.2599
C	5.3204	5.4173	7.253		H	6.8221	7.7665	-5.6609		C	7.4221	7.4653	10.1561			C	5.6868	5.7486	6.884		H	3.5352	9.6488	-4.9439		C	6.5602	11.231	8.5396
C	6.5316	4.7571	7.0123		H	7.1164	7.1901	-7.2857		H	6.7894	8.117	10.7937			C	6.8092	4.925	6.7273		H	2.4577	10.5434	-4.2389		H	6.2858	11.0054	9.4321
C	7.6275	5.5993	6.7898		H	6.4163	6.0608	-6.0639		H	7.2955	6.4138	10.4987			C	8.0135	5.536	6.3496		H	3.6948	11.2086	-4.936		H	7.4615	10.9327	8.3965
C	7.4311	6.982	6.8235		H	4.5332	10.6884	-5.1792		H	8.4845	7.7069	10.3856			C	8.0437	6.9068	6.1358		H	0.8831	12.6191	-4.4888		H	6.5137	12.1821	8.4222
N	15.8149	5.9975	7.6941		H	5.6599	7.4708	-1.6377		C	10.1708	9.4335	7.9356			N	15.495	6.2207	7.4793		H	-2.2851	9.5719	-3.2709		C	8.2705	10.8918	5.7259
C	14.6027	5.8343	7.3788		H	4.1687	5.8113	-2.9547		H	10.516	8.6034	7.2962			C	14.1949	5.957	7.2323		H	-1.346	8.8489	-6.2934		H	8.3512	10.0853	6.1825
C	13.9624	4.5935	7.3316		H	5.7529	5.6748	-3.7979		C	8.8495	9.3628	8.3981			C	13.6567	4.6774	7.2138		H	-1.7985	8.15	-4.9676		C	7.0056	11.4719	5.6132
C	14.6993	3.444	7.6393		H	4.2223	5.9179	-4.7336		C	8.4126	10.3817	9.2609			C	14.4926	3.5803	7.4678		H	-0.2882	8.1308	-5.3859		C	6.8853	12.691	4.9314
C	16.0394	3.6723	7.9733		H	5.6913	9.3481	-0.033		C	9.3051	11.4091	9.5849			C	15.8534	3.8399	7.6916		H	-2.4216	10.8462	-0.9876		C	8.0324	13.2689	4.4122
C	16.515	4.9858	7.982		H	5.8795	11.0154	-0.624		H	8.9288	12.2475	10.1945			C	16.2989	5.154	7.7005		H	-3.3964	11.5932	-1.9635		H	7.9564	14.0882	3.9781
C	4.9376	-3.9715	8.0365		H	7.2483	9.8298	-0.7974		C	10.6114	11.4912	9.0918			C	5.3885	-3.8568	7.9921		H	-2.3032	12.3979	-1.1796		C	9.297	12.6875	4.5103
C	5.9397	-3.9645	7.0632		H	5.0371	15.2151	-2.8676		C	11.0659	10.4764	8.2344			C	6.3922	-4.0396	7.0522		H	-0.7068	14.7335	-3.9285		C	9.4078	11.4672	5.184
C	7.0519	-4.7979	7.2353		H	3.6482	10.9352	-0.4299		C	6.9791	10.5661	9.7101			C	7.3447	-5.05	7.2578		H	0.2212	11.5533	-0.8245		C	5.5384	13.3582	4.745
C	7.0391	-5.5602	8.4098		H	3.2943	10.8607	-2.2145		H	6.8808	10.3716	10.8018			C	7.2373	-5.8156	8.4261		H	-0.1885	12.2505	0.5196		H	4.8567	12.8275	5.1631
C	5.9488	-5.4468	9.2756		H	1.9852	11.0221	-1.109		H	6.6549	11.6171	9.5339			C	6.1888	-5.5679	9.2997		H	1.3	12.3066	0.0277		H	5.5552	14.2314	5.1454
N	6.3195	7.5373	7.0521		H	5.2636	15.4689	-11.1832		H	6.2474	9.9425	9.1516			N	6.9647	7.7064	6.2792		H	-1.9175	19.0823	-14.869		H	5.3494	13.4405	3.8075
N	4.9606	-4.6856	9.0781		H	3.5472	14.3928	-9.7169		C	11.3608	12.7763	9.3661			N	5.2546	-4.6109	9.1032		H	-1.8955	17.7423	-12.9251		C	10.4924	13.3515	3.8816
C	5.8105	1.2059	6.2711		H	0.6226	15.8239	-12.5965		H	12.1786	12.9738	8.6385			C	5.862	1.323	6.2331		H	-4.0028	15.0717	-15.0084		H	11.2751	12.8193	4.0438
C	5.7504	2.6043	6.2056		H	2.5627	16.8091	-13.822		H	10.6791	13.6525	9.2743			C	5.8776	2.7255	6.1032		H	-3.8528	16.447	-16.8156		H	10.3533	13.4342	2.9361
C	4.7562	3.2617	5.266		H	7.0898	3.7662	-9.605		H	11.7605	12.7836	10.405			C	5.0162	3.3775	5.1018		H	6.7186	8.0779	-7.9743		H	10.6134	14.2234	4.2643
C	5.3126	0.2715	4.1051		H	5.6486	4.8571	-7.8851		C	17.3742	12.6078	9.2017			C	5.531	0.2885	4.0562		H	4.4326	8.328	-7.8454		C	15.6776	12.5063	7.7841
C	5.0172	0.3758	5.4674		H	5.3763	8.1885	-10.6622		H	17.5378	13.5226	9.7939			C	5.0879	0.428	5.3761		H	4.9895	12.2329	-7.364		H	16.0884	13.3268	7.6345
C	4.052	-0.4674	6.0293		H	6.8212	6.8286	-12.1701		C	16.1152	12.3359	8.6605			C	4.0355	-0.3881	5.8345		H	7.2462	11.8753	-7.535		C	14.6678	12.1227	6.919
C	3.3934	-1.3682	5.1873		H	0.7398	11.1552	2.778		H	15.2931	13.0551	8.81			C	3.4671	-1.2938	4.9288		H	2.8923	14.8729	3.2817		H	14.4245	12.6701	6.2083
C	3.7036	-1.4996	3.8287		H	2.5891	12.1245	1.4032		C	15.946	11.1761	7.8949			C	3.9361	-1.4753	3.6196		H	2.5489	15.0236	1.0063		C	14.0259	10.9177	7.1215
C	4.6909	-0.6698	3.2745		H	-0.5488	13.8487	-1.0608		C	17.0957	10.3913	7.7564			C	5.0002	-0.6654	3.1735		H	-1.3434	14.7623	1.7297		C	14.4398	10.1658	8.1989
C	3.693	-0.3841	7.4939		H	-2.1499	12.7603	0.5158		H	17.0796	9.4377	7.2093			C	3.6026	-0.3518	7.2426		H	-0.8393	14.6246	3.9683		H	14.0335	9.3512	8.3887
C	2.938	-2.5193	3.0155		H	-1.0038	17.2891	-9.4631		C	18.2764	10.807	8.3766			C	3.3813	-2.555	2.7825		H	-5.8481	16.4054	-11.6888		C	15.4681	10.6349	8.9981
C	5.7385	-2.167	1.758		H	-0.2983	16.9598	-11.0043		H	19.1901	10.1952	8.2983			C	6.3426	-2.1297	1.7849		H	-4.7602	17.2213	-12.47		H	15.7363	10.1067	9.715
C	5.272	-0.8783	2.0112		H	0.7926	17.2348	-9.5831		C	8.6764	4.0638	7.5076			C	5.7844	-0.8571	1.9552		H	-4.8219	17.2935	-10.9048		C	12.9466	-0.1003	6.0537
C	5.6042	0.1443	1.1121		H	-0.3251	16.6936	-7.2863		H	7.5981	4.2819	7.4899			C	6.2035	0.1917	1.1101		H	-4.0271	16.5898	-8.7845		H	12.8619	-0.192	6.9752
C	6.4342	-0.1537	0.0122		H	-5.058	15.4846	-6.6304		C	9.3565	3.8127	6.3142			C	7.2309	-0.0691	0.1811		H	-7.3527	13.706	-7.5298		C	12.2928	0.9555	5.4363
C	7.004	-1.4362	-0.1545		H	-4.1208	13.101	-7.9821		H	8.8161	3.8561	5.3537			C	7.8435	-1.3355	0.0668		H	-5.801	12.7137	-10.5391		H	11.785	1.5467	5.9413
C	6.6832	-2.4504	0.766		H	-5.0113	14.3851	-8.8677		C	10.7339	3.575	6.3754			C	7.3747	-2.3913	0.8723		H	-6.2518	11.9877	-9.2265		C	12.3994	1.1232	4.0777
C	4.9641	1.5076	1.2993		H	-3.4756	13.7951	-9.5355		C	11.2957	3.6013	7.6561			C	5.6193	1.5385	1.2421		H	-7.2794	12.8484	-10.0367		C	13.1624	0.1907	3.3912
C	8.1516	-1.6137	-1.1342		H	-4.772	16.531	-4.3159		H	12.369	3.4055	7.8173			C	8.9994	-1.5206	-0.8286		H	-6.9381	14.772	-5.1018		H	13.2545	0.2516	2.4681
C	7.8034	-3.9174	2.2478		H	-5.1938	17.9374	-5.3451		C	10.4582	3.8578	8.7445			C	8.2761	-4.131	2.2627		H	-8.0579	15.5975	-5.8252		C	13.7858	-0.8259	4.0826
C	7.3909	-3.658	0.9338		H	-3.7914	18.0026	-4.1915		H	10.8686	3.8788	9.7671			C	8.0007	-3.7117	0.9533		H	-6.8094	16.3301	-5.2228		H	14.3034	-1.4304	3.6002
C	7.7791	-4.5885	-0.0409		H	0.1946	16.962	-5.0655		C	2.3879	0.8458	0.3623			C	8.3394	-4.5668	-0.115		H	-3.1731	16.8575	-6.154		C	1.4476	-0.3531	6.0666
C	8.6308	-5.639	0.3322		H	-4.1719	19.9202	-5.7888		H	1.9526	0.3242	-0.5058			C	8.9976	-5.7672	0.192		H	-7.9734	18.5838	-6.3697		H	0.8781	-1.0308	5.7854
C	9.0943	-5.8424	1.6388		H	-3.2983	19.2621	-7.214		C	3.617	1.5002	0.2467			C	9.3097	-6.1764	1.4966		H	-7.3795	17.7664	-7.5666		C	1.8822	0.5532	5.1294
C	8.5907	-5.002	2.6364		H	-3.0322	20.9341	-6.7412		H	4.1393	1.5064	-0.724			C	8.8976	-5.3502	2.559		H	-7.3327	19.3324	-7.5903		H	1.5878	0.4904	4.2496
C	7.276	-4.5523	-1.4644		H	-0.5019	21.4971	-2.2645		C	4.1322	2.1725	1.3619			C	7.974	-4.2267	-1.5018		H	-4.5175	20.78	-3.2525		C	2.7593	1.5629	5.4976
C	9.9664	-7.0317	1.9596		H	0.908	21.9458	-3.2819		C	3.336	2.098	2.5113			C	10.0846	-7.4055	1.7465		H	-4.0247	21.6232	-4.4809		C	3.1261	1.5819	6.8193
C	8.8715	-5.064	4.0098		H	0.9828	20.5663	-2.1317		H	3.6521	2.5477	3.4664			C	9.1492	-5.536	3.9864		H	-3.0189	20.7014	-3.7076		H	3.7277	2.2239	7.123
C	7.8175	-5.0475	4.9394		H	1.0223	16.6339	-2.9932		C	2.1334	1.3891	2.4541			C	8.0968	-5.4183	4.9197		H	-2.3894	16.8415	-3.5971		C	2.6109	0.654	7.7035
C	6.3987	-5.3156	4.4638		H	4.8719	19.7002	-3.2016		H	1.4965	1.3036	3.3498			C	6.6975	-5.4056	4.4559		H	1.0002	19.778	-4.5862		H	2.8557	0.7215	8.5991
N	7.4727	2.8815	-2.6892		H	1.962	20.7953	-5.2563		C	3.9598	4.1415	9.4826			N	8.7992	3.1254	-2.2078		H	-2.0385	20.6277	-6.175		C	4.8334	8.4572	11.5226
C	7.602	3.0622	-1.4456		H	3.7189	20.5863	-5.3232		H	3.6909	3.0833	9.3311			C	8.7204	3.2175	-0.8607		H	-0.5541	20.4545	-6.6485		H	5.2991	7.7961	11.9808
C	7.2774	2.1109	-0.4754		H	3.0209	21.5612	-3.9911		C	4.8696	4.7669	8.6264			C	8.2088	2.2088	-0.0545		H	-0.8893	21.4052	-5.4464		C	5.0411	8.5815	10.1574
C	6.781	0.8684	-0.8875		H	5.3679	16.8371	-0.8926		H	5.3216	4.1803	7.8118			C	7.7518	1.0231	-0.6429		H	2.5467	18.6128	-3.3472		H	5.6311	8.0099	9.7217
C	6.6712	0.709	-2.2741		H	6.1987	17.2332	-2.4649		C	5.2144	6.1047	8.8577			C	7.8393	0.9176	-2.0412		H	1.9701	17.9106	-2.0687		C	4.3672	9.5547	9.4529
C	7.033	1.7727	-3.1048		H	5.8491	18.5114	-1.2535		C	4.5598	6.6889	9.9493			C	8.36	1.9802	-2.767		H	2.3213	17.061	-3.3393		C	3.4877	10.362	10.1638
H	6.853	-0.5133	7.027		H	0.1636	16.0156	-0.9836		H	4.6951	7.7517	10.2064			H	6.7601	-0.3852	7.2048		H	-0.4685	17.3608	0.3881		H	2.9981	11.0243	9.7329
H	7.915	4.3918	9.1856		H	1.4992	16.9977	-0.2825		C	3.6662	5.9197	10.6988			H	8.1869	4.6243	8.9026		H	0.0459	18.0661	-0.9139		C	3.3508	10.1635	11.5226
H	9.3886	3.9062	8.2593		H	0.8898	15.6263	0.6249		H	3.1327	6.364	11.5548			H	9.5147	3.8917	7.9986		H	1.0658	17.4024	0.0751		H	2.7637	10.7165	11.984
H	8.7791	2.9392	9.6509		H	-4.8335	23.4011	-3.6661		N	18.3864	11.8658	9.0564			H	8.9525	3.1412	9.4956		H	-8.9277	21.1069	-2.9789		N	16.0962	11.7828	8.8099
H	10.2266	1.7998	7.5337		H	-3.9667	21.0686	-3.8633		N	9.2173	4.0778	8.6492			H	10.2234	1.802	7.6336		H	-7.2614	19.6259	-3.4971		N	13.691	-0.9946	5.3963
H	9.3981	-2.088	10.4566		H	-0.1891	22.8873	-5.0058		N	1.7003	0.8052	1.4211			H	9.2492	-1.9743	10.6741		H	-6.3589	21.8941	-6.6196		N	1.7927	-0.3221	7.3548
H	6.7653	-1.8197	9.0128		H	-1.3469	25.0772	-4.6983		N	3.4	4.7079	10.4632			H	6.7435	-1.6631	9.0854		H	-8.0751	23.2789	-6.0303		N	4.0026	9.2324	12.2156
H	6.3475	-0.1712	9.6568		Pd	5.7037	12.4669	-3.1136		Pd	14.5226	5.6177	3.094			H	6.27	-0.0101	9.5415		Pd	1.3983	12.3813	-2.5445		Pd	13.8002	5.7325	3.0209
H	7.0849	-1.3822	10.7248		P	7.7886	12.8116	-2.148		P	15.247	5.3649	0.8992			H	6.8439	-1.1396	10.7774		P	3.0333	13.716	-3.725		P	15.8707	5.439	1.727
H	12.9498	-1.0894	10.2619		C	8.935	11.5213	-2.6265		C	13.8563	5.0439	-0.1779			H	12.8606	-1.2538	10.2798		C	4.7092	13.0443	-3.9084		C	16.1327	5.8509	-0.0305
H	12.2898	-2.5587	9.4412		C	10.2773	11.6428	-2.2387		C	12.9883	6.0873	-0.5242			H	11.9789	-2.5794	9.5071		C	5.6018	13.5097	-4.8948		C	16.2152	7.1904	-0.4665
H	11.7524	-2.11	11.0954		C	11.2295	10.6806	-2.5814		C	11.8876	5.8705	-1.3559			H	11.6456	-2.1534	11.1949		C	6.9523	13.1347	-4.8798		C	16.4784	7.501	-1.8067
H	12.6119	-1.3798	7.3884		C	10.8608	9.5664	-3.3348		C	11.647	4.6016	-1.8821			H	12.7955	-1.4679	7.5248		C	7.4202	12.2334	-3.9181		C	16.7095	6.4786	-2.7322
H	11.5911	3.5714	8.6037		C	9.535	9.432	-3.7436		C	12.5393	3.5677	-1.601			H	11.3659	3.4548	8.5606		C	6.5365	11.7344	-2.9561		C	16.6914	5.1462	-2.3067
H	13.0429	3.5694	9.6821		C	8.5958	10.4027	-3.3918		C	13.6359	3.795	-0.7676			H	12.8403	3.6533	9.504		C	5.1996	12.1542	-2.949		C	16.4258	4.8358	-0.9657
H	11.7164	2.4558	10.008		H	10.6157	12.5151	-1.653		H	13.1494	7.1063	-0.1339			H	11.635	2.4309	9.9599		H	5.2777	14.2035	-5.6531		H	16.071	8.0109	0.2171
H	16.9074	1.4068	6.4642		H	12.2785	10.8046	-2.2631		H	11.2031	6.7025	-1.5934			H	16.6906	1.6145	6.419		H	7.6277	13.5243	-5.6267		H	16.508	8.533	-2.1234
H	15.8763	2.544	5.5155		H	11.6107	8.8085	-3.6154		H	10.776	4.4236	-2.5354			H	15.7058	2.7784	5.4945		H	8.453	11.918	-3.9245		H	16.9115	6.7174	-3.7657
H	15.9322	0.8454	5.0571		H	9.2309	8.5673	-4.3578		H	12.3817	2.571	-2.0462			H	15.9136	1.0856	4.9105		H	6.8858	11.0262	-2.2197		H	16.8794	4.3533	-3.0153
H	12.1276	-3.0128	4.9512		H	7.5758	10.2667	-3.7635		H	14.3302	2.9603	-0.5964			H	12.5845	-4.1028	4.3751		H	4.5104	11.7187	-2.2627		H	16.4064	3.7935	-0.6997
H	13.9514	-5.6251	8.6864		C	8.5137	14.3583	-2.6581		P	16.3017	5.5221	4.5943			H	13.9488	-4.8712	9.1329		C	2.4711	14.3549	-5.3314		P	14.997	5.7996	5.3392
H	15.2538	-3.705	9.2979		C	8.2587	15.557	-1.9854		C	15.8462	6.9415	0.2946			H	15.1487	-2.9456	9.0914		C	1.5807	15.4229	-5.4443		C	17.1283	6.6439	2.2054
H	15.4434	-2.3562	8.1675		C	8.8798	16.7491	-2.3642		C	16.1977	7.0505	-1.057			H	15.3364	-1.7296	7.8572		C	1.0898	15.8547	-6.6844		C	18.4348	6.5896	1.6795
H	16.3238	-3.9621	7.8786		C	9.7967	16.7584	-3.414		C	16.6642	8.2548	-1.5871			H	16.3063	-3.2208	7.7665		C	1.4847	15.2012	-7.8555		C	19.3503	7.6211	1.931
H	11.581	-6.7093	8.8628		C	10.0747	15.5684	-4.085		C	16.7822	9.3805	-0.7716			H	11.9694	-6.4834	9.3674		C	2.3605	14.116	-7.7637		C	18.9457	8.7613	2.6351
H	12.4058	-7.6334	7.5602		C	9.4238	14.3879	-3.7221		C	16.4248	9.292	0.5735			H	12.7608	-7.4539	8.1384		C	2.8317	13.7065	-6.5089		C	17.609	8.8897	3.029
H	10.7591	-7.0119	7.2813		H	7.5836	15.5863	-1.1184		C	15.9574	8.0831	1.091			H	11.0875	-6.9805	7.8756		H	1.2182	15.8708	-4.5593		C	16.7055	7.8492	2.7766
H	11.0082	-5.0091	3.7196		H	8.6698	17.6813	-1.8131		C	17.5046	6.7938	4.2628			H	11.2838	-5.6899	3.7006		H	0.3888	16.6752	-6.7308		C	16.6855	6.4764	5.6082
H	10.6391	-3.6818	8.2237		H	10.3058	17.6935	-3.7018		C	18.1106	7.5183	5.2965			H	11.0774	-4.5263	8.2458		H	1.1008	15.5158	-8.8148		C	17.0472	7.4393	6.5819
H	9.842	-5.1641	8.8659		H	10.8146	15.5607	-4.9034		C	19.0694	8.5001	5.0373			H	9.9948	-5.8151	8.7999		H	2.6503	13.5771	-8.6537		C	18.3841	7.7951	6.8063
H	8.9214	-3.6493	8.5519		H	9.6793	13.4718	-4.2795		C	19.4885	8.7436	3.7298			H	9.324	-4.2006	8.5362		H	3.4308	12.8398	-6.409		C	19.4131	7.1389	6.1292
H	4.3678	7.3581	7.4651		P	5.5838	13.3099	-5.2802		C	18.9793	7.9554	2.6986			H	4.9535	7.7882	6.7655		P	2.1965	10.2912	-1.4991		C	19.0914	6.1132	5.2396
H	4.3927	4.8637	7.4727		C	7.5617	12.8067	-0.3721		C	18.0241	6.9776	2.9797			H	4.7242	5.3228	7.1861		C	3.6993	15.1309	-2.8373		C	17.75	5.7821	5.0061
H	8.627	5.1992	6.554		C	6.555	13.5754	0.224		C	17.0705	3.9261	4.3431			H	8.9187	4.9348	6.2103		C	4.5975	16.0014	-3.4863		C	15.6099	4.2083	6.0538
H	8.2745	7.6673	6.6385		C	6.3541	13.5818	1.6052		C	16.3055	2.7562	4.2832			H	8.9664	7.4186	5.8332		C	5.3261	16.954	-2.7622		C	16.1594	3.1536	5.2941
H	14.0511	6.7537	7.1221		C	7.1757	12.8177	2.4326		C	16.9066	1.5036	4.1474			H	13.5764	6.8471	7.0511		C	5.1469	17.0638	-1.3796		C	16.5475	1.9397	5.8755
H	12.9088	4.5391	7.0128		C	8.1959	12.0569	1.8627		C	18.2948	1.4017	4.0568			H	12.6017	4.499	6.9844		C	4.2166	16.2405	-0.7357		C	16.5382	1.8007	7.2642
H	16.7127	2.8482	8.2612		C	8.3839	12.0565	0.4788		C	19.0719	2.5587	4.1119			H	16.5459	3.0075	7.8657		C	3.4952	15.282	-1.4668		C	16.2282	2.9133	8.0493
H	17.5616	5.1955	8.2577		C	6.1367	12.0649	-6.4286		C	18.4634	3.8054	4.2722			H	17.353	5.3961	7.8943		C	3.3982	10.6735	-0.19		C	15.8306	4.1147	7.4452
H	4.0517	-3.3258	7.9268		C	5.3387	11.6773	-7.5123		C	15.7039	5.6056	6.2807			H	4.6221	-3.0825	7.857		C	3.9744	9.6448	0.5826		C	13.7349	6.038	6.6642
H	5.8498	-3.282	6.2024		C	5.7733	10.7063	-8.414		C	15.3765	6.8225	6.8943			H	6.4486	-3.3995	6.1658		C	4.8939	9.9396	1.599		C	12.3981	5.6296	6.4579
H	7.8434	-6.2761	8.645		C	7.0237	10.1117	-8.258		C	14.9106	6.8941	8.2084			H	7.9612	-6.6099	8.6384		C	5.2558	11.2678	1.8555		C	11.394	5.8711	7.4049
H	5.9048	-6.0526	10.1958		C	7.8423	10.5056	-7.1997		C	14.765	5.7286	8.9589			H	6.055	-6.1588	10.2135		C	4.6982	12.2979	1.0894		C	11.701	6.4947	8.6148
H	5.0924	4.2626	4.9158		C	7.4026	11.4837	-6.3054		C	15.0933	4.5046	8.3775			H	5.505	4.2412	4.6289		C	3.7755	11.9968	0.0797		C	13.0247	6.8486	8.8784
H	3.7613	3.3541	5.7573		C	6.4586	14.8454	-5.5183		C	15.5543	4.4504	7.0601			H	4.0898	3.7462	5.5649		C	3.0704	8.9862	-2.4182		C	14.0208	6.6275	7.9175
H	4.5996	2.6896	4.3268		C	5.9024	16.0794	-5.1588		H	16.1099	6.1815	-1.7315			H	4.7233	2.6737	4.3062		C	4.4722	8.8566	-2.3401		H	18.736	5.778	1.0351
H	6.1805	0.8394	3.7294		C	6.5683	17.2844	-5.3891		H	16.9378	8.3178	-2.6538			H	6.377	0.9043	3.7197		C	5.1397	7.8004	-2.9751		H	20.3575	7.5526	1.5478
H	2.6176	-2.0233	5.6157		C	7.7967	17.2878	-6.0467		H	17.1522	10.3326	-1.1873			H	2.6382	-1.9226	5.2745		C	4.4191	6.8499	-3.7049		H	19.6438	9.565	2.8149
H	3.6188	0.6756	7.8283		C	8.3383	16.0767	-6.4744		H	16.5155	10.1741	1.2297			H	3.5935	0.663	7.6685		C	3.032	6.9812	-3.825		H	17.267	9.8	3.4988
H	4.4629	-0.8973	8.1112		C	7.678	14.8757	-6.2065		H	15.6908	8.0451	2.1534			H	4.3048	-0.9512	7.8441		C	2.3672	8.0412	-3.1938		H	15.6621	7.9874	2.9631
H	2.7102	-0.8599	7.7121		C	3.8407	13.6241	-5.5433		H	17.8656	7.3176	6.3507			H	2.5993	-0.7758	7.3903		C	0.9653	9.3275	-0.5464		H	16.3385	7.9792	7.176
H	3.3161	-3.5468	3.2192		C	3.4287	14.5369	-6.5215		H	20.2568	9.5073	3.5223			H	3.8239	-3.5141	3.0902		C	0.9327	9.3701	0.8652		H	20.4437	7.4081	6.3059
H	2.9912	-2.3215	1.9213		C	2.0747	14.8077	-6.723		H	19.3535	8.0829	1.6686			H	3.5943	-2.4283	1.7121		C	0.0033	8.6163	1.5944		H	19.8757	5.5887	4.7143
H	1.8565	-2.4958	3.2797		C	1.108	14.1473	-5.9649		H	17.6955	6.3226	2.1651			H	2.2933	-2.6504	2.8975		C	-0.9439	7.833	0.929		H	17.5405	5.0183	4.2863
H	5.4912	-2.9505	2.4899		C	1.4986	13.1874	-5.034		H	15.2091	2.7956	4.3693			H	5.9991	-2.9409	2.4414		C	-0.9787	7.8403	-0.468		H	16.1975	3.2252	4.2304
H	4.7147	1.9859	0.3258		C	2.8546	12.9272	-4.8393		H	16.2834	0.594	4.111			H	5.558	2.066	0.2795		C	-0.0444	8.5934	-1.1918		H	16.8702	1.1203	5.25
H	5.6102	2.1971	1.8866		H	5.8911	14.2019	-0.3868		H	18.7736	0.4145	3.9433			H	6.2285	2.1635	1.9122		H	4.6934	15.9877	-4.5598		H	16.8612	0.8787	7.7243
H	3.9884	1.4318	1.8303		H	5.5462	14.193	2.0417		H	20.1707	2.4848	4.0497			H	4.6068	1.5131	1.67		H	6.0051	17.619	-3.2745		H	16.3542	2.8672	9.1209
H	8.768	-0.6912	-1.2248		H	7.0235	12.8186	3.5249		H	19.1162	4.6895	4.3539			H	9.6466	-0.6315	-0.8561		H	5.6948	17.8058	-0.818		H	15.8115	4.9742	8.084
H	7.7888	-1.89	-2.1486		H	8.8518	11.4486	2.508		H	15.4798	7.7733	6.3561			H	8.6772	-1.7108	-1.8635		H	4.0618	16.3595	0.325		H	12.0751	5.1216	5.5716
H	8.8873	-2.3781	-0.8027		H	9.1964	11.4283	0.0832		H	14.6552	7.8713	8.6526			H	9.6246	-2.3748	-0.5258		H	2.7599	14.6609	-0.9995		H	10.3794	5.5622	7.2011
H	7.6001	-3.1735	3.0359		H	4.3461	12.1186	-7.6902		H	14.3933	5.7742	9.9964			H	8.0157	-3.4536	3.0895		H	3.6994	8.6156	0.4051		H	10.9302	6.6731	9.3496
H	8.9344	-6.3595	-0.4445		H	7.3579	9.3495	-8.9797		H	14.9818	3.5753	8.9614			H	9.2796	-6.431	-0.635		H	5.9741	11.4946	2.6294		H	13.2814	7.3075	9.8217
H	8.1017	-4.3212	-2.175		H	8.842	10.055	-7.0789		H	15.7973	3.4546	6.6629			H	8.8651	-4.0259	-2.116		H	4.9864	13.3235	1.2671		H	15.0184	6.8981	8.2011
H	6.4443	-3.8266	-1.6066		H	8.0813	11.8053	-5.5004		C	16.5132	4.1168	0.8063			H	7.321	-3.341	-1.553		H	3.3842	12.7815	-0.5356		C	16.5358	3.7489	1.843
H	6.8626	-5.5482	-1.7438		H	4.8927	16.1429	-4.7274		C	16.2626	2.7877	1.1641			H	7.4338	-5.0544	-1.9858		H	5.0734	9.5716	-1.8058		C	15.7071	2.6602	1.5014
H	9.8077	-7.865	1.238		H	6.1012	18.2396	-5.0968		C	17.2423	1.8001	1.0465			H	9.9285	-8.1696	0.9721		H	6.2144	7.7233	-2.9044		C	16.1716	1.3406	1.5764
H	9.7509	-7.4428	2.9716		H	8.315	18.2378	-6.2585		C	18.523	2.1316	0.6069			H	9.8656	-7.8615	2.7238		H	4.9342	6.0451	-4.2079		C	17.4842	1.0809	1.9808
H	11.0391	-6.7393	1.9131		H	9.2875	16.0706	-7.0367		C	18.7985	3.4521	0.2558			H	11.1572	-7.1549	1.7468		H	2.4786	6.2956	-4.4492		C	18.3308	2.148	2.2966
H	6.3795	-5.9503	3.5492		H	8.139	13.955	-6.5942		C	17.7988	4.4233	0.3405			H	6.5449	-6.0512	3.5795		H	1.3491	8.2169	-3.4833		C	17.8651	3.468	2.2201
H	5.8439	-4.3791	4.2381		H	4.1658	15.068	-7.1471		H	15.2745	2.4806	1.5347			H	6.387	-4.3933	4.1567		H	1.556	10.0472	1.4253		H	14.6834	2.8145	1.2095
H	5.8164	-5.9018	5.2095		H	1.7756	15.5495	-7.4811		H	17.008	0.7555	1.313			H	5.9911	-5.7343	5.2324		H	0.0004	8.665	2.673		H	15.5115	0.5228	1.3292
H	8.0063	4.0436	-1.1479		H	0.0379	14.363	-6.1033		H	19.3052	1.3575	0.5313			H	9.085	4.1601	-0.4348		H	-1.6697	7.2627	1.4897		H	17.8404	0.0637	2.0513
H	7.4564	2.3422	0.587		H	0.739	12.6401	-4.4503		H	19.8052	3.7248	-0.1037			H	8.1718	2.3373	1.0339		H	-1.7371	7.2775	-0.9917		H	19.3417	1.9545	2.623
H	6.2734	-0.2176	-2.7198		H	3.1236	12.1575	-4.1047		H	18.0642	5.4447	0.0251			H	7.4903	0.0132	-2.5501		H	-0.1476	8.6158	-2.2563		H	18.543	4.2383	2.5374
H	6.9369	1.6806	-4.1991							H	19.5195	9.0661	5.8702			H	8.4377	1.9343	-3.8623							H	18.6193	8.5684	7.5223

## Sheet: Conversion from 1to 3
1					1-ts					2					2-ts					3
C	7.718	6.8787	8.2967		C	-2.2916	0.2064	-3.097		C	1.6262	12.6656	16.9327		C	-1.2332	-1.5494	-4.4407		C	10.6337	10.3432	4.2143
C	7.3855	8.125	7.7228		C	-3.05	1.389	-3.1863		H	0.8464	11.9738	17.2017		C	0.0539	-1.9723	-4.829		H	9.7476	10.3701	3.6024
C	6.7152	8.1248	6.478		C	-4.2413	1.3852	-3.9647		C	1.3068	13.7388	16.0754		C	0.9353	-1.0442	-5.4302		C	10.7436	11.2657	5.2783
C	6.445	6.8843	5.8487		C	-4.6952	0.163	-4.5279		C	2.3398	14.6365	15.7088		C	0.4731	0.2724	-5.6834		C	11.8956	11.2172	6.0997
C	6.2586	9.3695	5.7727		C	-4.9406	2.6468	-4.4022		C	3.6359	14.4225	16.2147		C	2.3671	-1.3939	-5.727		C	12.8499	10.1834	5.9104
C	9.1947	9.3745	8.8007		C	-1.5034	3.1375	-2.1405		H	4.4205	15.1017	15.9281		C	1.5466	-3.264	-3.4524		C	12.6764	9.1951	4.9128
C	7.8157	9.3001	8.5001		C	-2.7689	2.5536	-2.3334		C	3.9503	13.3514	17.0723		C	0.4615	-3.2997	-4.3499		C	11.571	9.3027	4.039
C	6.9471	10.2826	9.037		C	-3.8757	3.0263	-1.5753		C	2.9227	12.4493	17.4434		C	-0.2235	-4.5198	-4.5568		C	12.1306	12.2048	7.2075
C	7.4664	11.2715	9.8965		C	-3.6824	4.1109	-0.7018		C	2.0761	15.8033	14.8031		C	0.204	-5.6612	-3.8481		H	13.1626	12.0547	7.5918
C	8.8299	11.3223	10.2393		C	-2.4223	4.7173	-0.5318		H	2.9803	16.3604	14.5603		C	1.2324	-5.6139	-2.887		H	12.0227	13.2324	6.8236
C	9.7032	10.3632	9.6693		C	-1.3058	4.1998	-1.2346		H	1.3671	16.4768	15.3117		C	1.9063	-4.3863	-2.6833		H	11.4078	12.074	8.012
C	5.477	10.2657	8.7365		C	-5.1989	2.3211	-1.6847		H	1.6097	15.4864	13.8706		C	-1.4223	-4.5596	-5.4595		C	13.6204	8.0312	4.8043
C	9.4297	12.3208	11.1869		C	-2.2652	5.8914	0.3898		C	5.3536	13.1881	17.5779		C	1.5843	-6.7975	-2.033		H	13.1262	7.1472	4.3661
C	11.6666	10.6307	11.2304		C	0.9173	3.8	-0.2797		H	5.3377	13.3082	18.6735		C	2.327	-4.2338	-0.2931		H	14.4699	8.2884	4.172
C	11.1428	10.5093	9.9254		C	0.0424	4.6997	-0.9203		H	6.0417	13.9177	17.1525		C	2.8451	-4.0823	-1.5959		H	14.0004	7.7946	5.8071
C	12.0014	10.6222	8.8063		C	0.4947	6.0203	-1.1485		H	5.7395	12.1912	17.3669		C	4.0949	-3.4504	-1.7857		C	11.3227	6.9609	3.1821
C	13.3725	10.8932	9.0155		C	1.7743	6.3978	-0.676		C	2.9496	10.001	17.6683		C	4.83	-3.0365	-0.6455		H	11.3262	6.5972	4.1958
C	13.9007	11.0024	10.3291		C	2.6204	5.4988	0.0214		H	2.609	9.9794	16.6468		C	4.2916	-3.1553	0.656		C	11.3965	8.3458	2.9373
C	13.0493	10.8293	11.4467		C	2.1958	4.1623	0.2021		C	3.173	11.2566	18.2706		C	3.005	-3.7205	0.8307		C	11.3105	8.8431	1.6125
C	11.4209	10.399	7.4392		C	-0.3447	7.0638	-1.8279		C	3.6341	11.2807	19.6079		C	4.6085	-3.129	-3.1613		C	11.1617	7.9341	0.5484
C	15.373	11.2624	10.4773		C	3.9122	6.0435	0.5594		C	3.828	10.0533	20.2873		C	5.0181	-2.629	1.8604		H	11.0942	8.3063	-0.4585
C	13.2801	9.5175	13.4906		C	2.1473	2.4359	1.9131		C	3.5933	8.7984	19.6725		C	2.1741	-2.4438	2.7678		C	11.0649	6.5492	0.7807
C	13.5347	10.7415	12.8347		C	2.9183	3.1128	0.9408		C	3.1558	8.7697	18.3283		C	2.2724	-3.6857	2.1059		C	11.1344	6.0641	2.1118
C	14.2026	11.7619	13.5526		C	4.2496	2.6842	0.716		C	3.9618	12.5447	20.3503		C	1.5611	-4.8	2.6147		C	11.3419	10.3357	1.4503
C	14.6104	11.5056	14.8774		C	4.7578	1.6126	1.4782		H	4.6638	13.145	19.7494		C	0.7641	-4.6273	3.7627		H	12.3414	10.6673	1.1708
C	14.3651	10.2814	15.5274		C	3.9847	0.927	2.4333		H	4.4536	12.2664	21.3003		C	0.6242	-3.3781	4.3974		H	10.6481	10.692	0.6905
C	13.6741	9.2658	14.8179		C	2.6456	1.3375	2.6449		H	3.0737	13.1446	20.5431		C	1.3409	-2.2645	3.8892		H	11.0808	10.7753	2.4308
C	14.4949	13.0922	12.9229		C	5.1104	3.2928	-0.3514		C	3.8207	7.5703	20.5067		C	1.6382	-6.1122	1.8878		C	10.8492	5.5348	-0.3057
C	14.8841	10.0266	16.9147		C	4.5073	-0.2459	3.2105		H	4.687	7.0067	20.1634		C	-0.3301	-3.1835	5.5412		H	10.1379	5.8709	-1.0586
C	13.6509	6.7356	14.968		C	1.625	-0.7587	3.5514		H	2.937	6.9142	20.4507		C	0.793	0.1481	3.6384		H	11.7892	5.3138	-0.8103
C	13.2787	8.001	15.4586		C	1.7431	0.6437	3.5774		H	3.9657	7.8924	21.554		C	1.1659	-0.9252	4.474		H	10.4695	4.6129	0.1769
C	12.4304	8.0762	16.5919		C	0.9487	1.3782	4.4937		C	3.6317	7.4255	16.3234		C	1.3367	-0.6872	5.8591		C	9.9372	3.9114	1.7722
C	11.9595	6.8836	17.1838		C	0.0195	0.69	5.3024		H	4.3557	8.1831	16.0727		C	1.114	0.6167	6.3607		H	9.1391	4.4511	1.2896
C	12.025	9.4083	17.156		C	1.1146	2.8705	4.5356		C	2.9008	7.5618	17.5247		C	1.8123	-1.7505	6.8092		C	11.0198	4.6173	2.3451
C	3.9017	7.5204	3.1238		C	-8.2383	0.9677	-5.5509		C	1.9177	6.5904	17.837		C	3.5643	2.1825	-6.7262		C	11.984	3.9255	3.1118
C	4.553	7.6019	4.3632		C	-7.0673	0.9156	-4.7832		C	1.6687	5.5395	16.9312		C	2.7226	1.3612	-5.963		C	11.8628	2.5222	3.2528
C	5.7441	6.8675	4.5553		C	-5.9593	0.1882	-5.281		H	0.9092	4.817	17.1749		C	1.3854	1.1829	-6.3908		C	10.7807	1.8132	2.6698
C	6.2191	6.0902	3.4745		C	-6.1034	-0.4477	-6.5309		C	2.3614	5.424	15.7132		C	0.9835	1.8422	-7.569		C	9.7809	2.5209	1.9598
C	5.493	6.0913	2.2744		C	-7.3165	-0.318	-7.2223		C	3.3628	6.3833	15.4142		C	1.9111	2.6311	-8.2625		C	13.0939	4.6686	3.8002
N	16.4141	10.912	5.9683		N	3.1262	10.4356	-1.3549		C	1.1164	6.6713	19.1032		N	8.7638	-1.4946	-1.4894		H	13.2686	4.2017	4.7778
C	15.4269	9.9902	5.973		C	2.5939	9.6871	-2.3469		H	1.8063	6.6308	19.9623		C	8.5636	-2.4591	-0.5648		H	14.0145	4.5911	3.2221
C	14.3822	9.9727	6.908		C	2.1291	8.3753	-2.1761		H	0.393	5.8615	19.1931		C	7.3008	-2.9672	-0.2315		H	12.8569	5.7399	3.9269
C	14.3411	10.9606	7.9111		C	2.226	7.7798	-0.8986		H	0.5771	7.6161	19.1667		C	6.1603	-2.4575	-0.8824		C	10.7062	0.3247	2.8586
C	15.3555	11.9513	7.8996		C	2.776	8.554	0.1478		C	2.0972	4.353	14.6939		C	6.3544	-1.4355	-1.8426		H	11.6415	-0.0131	3.3567
C	16.3439	11.8842	6.9064		C	3.2003	9.8611	-0.1336		H	1.0336	4.202	14.5169		C	7.6614	-0.9933	-2.0921		H	9.8378	0.0418	3.4525
C	9.2631	5.9818	19.666		C	-2.8999	1.6622	7.4891		H	2.5895	4.6679	13.7487		C	1.8811	2.3606	9.6228		H	10.6131	-0.1614	1.8739
C	9.9776	6.0381	18.4603		C	-2.1905	1.1085	6.4131		H	2.519	3.4031	15.0208		C	1.8995	2.0643	8.2517		C	7.3558	2.4054	2.1165
C	11.1064	6.8915	18.3818		C	-0.7998	1.3698	6.3159		C	3.4517	5.9662	12.948		C	1.2182	0.9081	7.7989		H	7.4593	3.1827	2.8552
C	11.4373	7.6458	19.5249		C	-0.2146	2.1723	7.313		H	2.3949	6.1637	12.8711		C	0.5639	0.1151	8.7634		C	8.5229	1.9049	1.5046
C	10.6615	7.5007	20.6841		C	-1.0148	2.6601	8.3562		C	4.1235	6.1797	14.1732		C	0.5974	0.5126	10.1075		C	8.3821	0.8879	0.5302
N	4.3476	6.783	2.0825		N	-8.3772	0.3801	-6.7616		C	5.5325	6.0832	14.2248		N	3.1918	2.8039	-7.8685		C	7.0873	0.4306	0.2157
N	9.5972	6.6742	20.779		N	-2.3362	2.4049	8.4696		C	6.2426	5.7384	13.0516		N	1.2289	1.6225	10.5494		H	6.9824	-0.3367	-0.5321
C	7.4352	5.6357	7.6923		C	-2.7011	-0.9964	-3.7064		C	5.5667	5.5298	11.821		C	-1.6504	-0.2103	-4.5778		C	5.9235	0.9231	0.8391
C	6.8083	5.6419	6.4247		C	-3.9535	-1.0335	-4.3753		C	4.1611	5.6838	11.7574		C	-0.801	0.7028	-5.248		C	6.06	1.9328	1.8209
C	6.5073	4.3915	5.6494		C	-4.5784	-2.3282	-4.8201		C	6.2255	6.3932	15.5203		C	-1.2568	2.1221	-5.4286		C	9.587	0.2928	-0.1372
C	9.2268	4.3646	8.8052		C	-1.1817	-2.7044	-2.6032		H	5.5214	6.9459	16.1643		C	-2.8634	1.2667	-3.0019		H	9.3322	-0.4864	-0.8545
C	7.8643	4.4418	8.4401		C	-1.8609	-2.2041	-3.7325		H	6.526	5.4784	16.03		C	-2.8895	0.1599	-3.8767		H	10.167	1.0551	-0.6564
C	6.9766	3.429	8.8832		C	-1.7138	-2.8752	-4.9756		H	7.1274	6.9819	15.3176		C	-4.0525	-0.6471	-3.9321		H	10.2325	-0.1383	0.646
C	7.4583	2.4075	9.7256		C	-1.0032	-4.0911	-5.0163		C	6.397	5.1855	10.6173		C	-5.1257	-0.3321	-3.0784		C	4.5749	0.3716	0.4807
C	8.8035	2.3519	10.1358		C	-0.3624	-4.6207	-3.8774		H	6.3923	5.9945	9.8878		C	-5.0748	0.7364	-2.162		H	4.1158	-0.0379	1.3959
C	9.6972	3.3391	9.6542		C	-0.4129	-3.8799	-2.6598		H	5.9886	4.286	10.1287		C	-3.9272	1.5682	-2.1257		H	3.9169	1.1552	0.1064
C	5.5257	3.4558	8.5007		C	-2.2508	-2.2294	-6.2227		H	7.4338	4.984	10.9599		C	-4.1116	-1.8376	-4.8458		H	4.6262	-0.4149	-0.2713
C	9.3648	1.3155	11.0661		C	0.169	-6.0298	-3.8786		C	2.6064	6.8147	10.252		C	-6.2355	0.9586	-1.2372		C	4.8731	3.9793	2.523
C	11.6212	3.0105	11.2652		C	0.1643	-4.3452	-0.2042		H	2.7037	7.6508	10.9244		C	-2.639	2.6453	-0.3105		H	5.4906	4.5057	1.8148
C	11.127	3.1817	9.955		C	0.4978	-4.2588	-1.5682		C	3.3516	5.6489	10.5267		C	-3.7673	2.6713	-1.1617		C	4.9976	2.5754	2.6124
C	12.01	3.1094	8.8508		C	1.8461	-4.4551	-1.9729		C	3.2084	4.5465	9.6498		C	-4.6759	3.7481	-1.0362		C	4.1982	1.8816	3.5522
C	13.3757	2.8294	9.0801		C	2.8199	-4.7902	-1.0074		C	2.3356	4.6684	8.5508		C	-4.4418	4.7323	-0.0441		C	3.3787	2.6133	4.4507
C	13.8755	2.6791	10.4009		C	2.4646	-4.9126	0.3614		H	2.224	3.8261	7.8895		C	-3.3034	4.6961	0.7966		C	3.3377	4.0272	4.4238
C	12.9995	2.8081	11.5056		C	1.1363	-4.6498	0.7719		C	1.5907	5.8338	8.2832		C	-2.3734	3.6373	0.6551		C	4.0725	4.709	3.4271
C	11.4585	3.3814	7.4803		C	2.2326	-4.2709	-3.4145		C	1.7283	6.9408	9.1552		C	-5.8909	3.9358	-1.8992		C	4.2115	0.3831	3.6616
C	15.3465	2.4229	10.5686		C	3.5237	-5.3107	1.3501		C	3.9562	3.266	9.8788		C	-3.1146	5.8253	1.7694		H	3.3966	0.08	4.3535
C	13.1953	4.0364	13.6075		C	0.7112	-3.2359	2.698		H	3.6976	2.8317	10.8442		C	-0.8747	2.5811	2.3974		H	4.0424	-0.0637	2.6683
C	13.4627	2.843	12.9037		C	0.888	-4.5472	2.219		H	5.0367	3.4857	9.8966		C	-1.1304	3.5902	1.4463		H	5.1707	0.0211	4.0301
C	14.136	1.8012	13.5861		C	0.9526	-5.6036	3.1603		H	3.7594	2.5203	9.1093		C	-0.1382	4.5792	1.2272		C	2.5612	4.7905	5.4589
C	14.5315	2.0151	14.9212		C	0.8444	-5.288	4.5272		C	0.6678	5.8824	7.1012		C	1.0604	4.5229	1.9615		H	2.546	4.2027	6.3866
C	14.2744	3.2126	15.616		C	0.7314	-3.9666	5.0089		H	-0.3598	6.06	7.417		C	1.3022	3.5261	2.9244		H	3.0008	5.7855	5.6475
C	13.5743	4.2479	14.9487		C	0.6652	-2.9077	4.0726		H	0.687	4.9648	6.5142		C	0.3162	2.5328	3.151		H	1.5324	4.9359	5.1302
C	14.444	0.4942	12.9165		C	1.2226	-7.0071	2.7038		H	0.9635	6.7265	6.4561		C	-0.3657	5.7078	0.2645		C	4.3524	6.9746	4.4432
C	14.7226	3.3647	17.0399		C	0.7539	-3.7295	6.4904		C	0.2164	8.5429	10.2137		C	2.5738	3.5508	3.7208		H	4.7221	6.5102	5.3418
C	13.2014	5.5347	15.5604		C	0.6841	-1.46	4.3439		H	0.249	7.873	11.0575		C	0.5982	1.4591	4.1204		C	4.0126	6.1747	3.3348
C	12.3333	5.6121	16.6745		C	-0.1516	-0.7189	5.2095		C	0.9862	8.2112	9.0746		C	0.752	1.6912	5.5083		C	3.6058	6.7787	2.1188
C	11.7779	4.3922	17.3532		C	-1.2586	-1.3425	6.0103		C	1.044	9.1298	7.9991		C	0.6068	3.0567	6.1186		C	3.5397	8.1824	2.0397
N	16.4762	2.8633	6.0919		N	6.9155	-5.8651	-1.7896		C	0.4005	10.3897	8.1145		N	-7.2898	7.8924	0.6622		H	3.2358	8.6452	1.1174
C	15.4942	3.7906	6.0971		C	6.5794	-5.0127	-0.7944		C	-0.3143	10.7396	9.2832		C	-7.6768	6.6057	0.5141		C	3.8954	8.993	3.1342
C	14.4315	3.795	7.0119		C	5.2665	-4.6024	-0.5197		C	-0.4204	9.7992	10.3327		C	-6.7939	5.547	0.2579		C	4.3143	8.3795	4.3423
C	14.3656	2.7871	7.9932		C	4.2205	-5.0803	-1.3493		C	1.7988	8.8443	6.7321		C	-5.4125	5.8205	0.1509		C	3.3117	5.8547	0.9723
C	15.375	1.7911	7.9806		C	4.5697	-5.9323	-2.4151		H	1.5681	9.6507	6.0044		C	-4.9967	7.1642	0.2946		H	3.8097	4.8937	1.1895
C	16.3828	1.8724	7.0083		C	5.9138	-6.2915	-2.5896		H	1.4799	7.8732	6.3198		C	-5.9678	8.1466	0.5407		H	2.2389	5.6826	0.8889
H	8.221	6.8763	9.2494		H	-1.3735	0.2179	-2.5352		H	2.872	8.7958	6.9122		H	-1.8925	-2.2544	-3.9592		H	3.6615	6.2424	0.0168
H	5.5814	9.0679	4.9544		H	-4.9099	3.4291	-3.6403		C	-0.9331	12.095	9.4696		H	2.9065	-0.4507	-5.9351		C	3.8981	10.4943	3.0945
H	7.0993	9.9343	5.3723		H	-5.9842	2.3845	-4.6562		H	-0.2546	12.8608	9.0765		H	2.4414	-2.0509	-6.5928		H	4.5366	10.8438	3.9281
H	5.7116	10.0178	6.4764		H	-4.4489	3.0225	-5.3		H	-1.8768	12.17	8.9302		H	2.8263	-1.9108	-4.8701		H	4.2792	10.8891	2.154
H	9.836	8.5847	8.445		H	-0.6612	2.7512	-2.6875		H	-1.1244	12.2418	10.5456		H	2.0749	-2.3352	-3.3033		H	2.8882	10.8792	3.2324
H	6.7919	11.9975	10.3162		H	-4.5182	4.4854	-0.1367		C	-1.1927	11.2716	12.2438		H	-0.3068	-6.5941	-4.0136		C	5.6379	10.26	5.2975
H	5.0195	9.3419	9.0896		H	-5.1563	1.6261	-2.5527		H	-0.3908	11.9668	12.0575		H	-2.3135	-4.3247	-4.8737		H	6.1561	10.3508	4.3573
H	5.3332	10.3047	7.6439		H	-6.0341	3.0078	-1.8166		C	-1.287	10.089	11.4839		H	-1.3602	-3.8125	-6.251		C	4.6944	9.2244	5.4837
H	4.9464	11.1007	9.1929		H	-5.3829	1.7515	-0.7732		C	-2.3018	9.1408	11.7733		H	-1.57	-5.5363	-5.9186		C	4.1208	9.0181	6.7586
H	10.4529	11.9715	11.4322		H	-1.8701	6.7416	-0.1909		C	-3.2015	9.423	12.8161		H	1.2834	-6.5953	-1.0005		C	4.4806	9.8859	7.8173
H	8.8509	12.4167	12.1042		H	-1.5462	5.6763	1.1802		H	-3.9799	8.716	13.045		H	2.662	-6.9678	-2.0185		C	5.4204	10.9314	7.6262
H	9.4866	13.3055	10.7242		H	-3.2039	6.1878	0.8567		C	-3.1017	10.5944	13.5939		H	1.1036	-7.7166	-2.3638		C	6.0401	11.0933	6.3637
H	11.038	10.4452	12.0854		H	0.5822	2.7888	-0.1187		C	-2.0718	11.5278	13.3196		H	1.3485	-4.6717	-0.1777		C	3.1766	7.8754	7.0047
H	10.4307	9.9204	7.5668		H	-0.7862	6.7012	-2.7551		C	-2.3357	7.8848	10.9503		H	4.935	-4.028	-3.6822		H	3.3692	7.4792	8.0101
H	12.0988	9.7652	6.8569		H	0.2958	7.9348	-2.049		H	-1.3692	7.8207	10.4056		H	5.4639	-2.4346	-3.0471		H	2.1453	8.2262	6.9732
H	11.2974	11.3408	6.9056		H	-1.1672	7.3326	-1.1477		H	-2.469	6.9927	11.56		H	3.8198	-2.6566	-3.7663		H	3.2896	7.0739	6.2526
H	15.5279	12.144	11.1205		H	3.9227	7.1372	0.3979		H	-3.153	7.9222	10.2309		H	5.7494	-1.8622	1.6024		C	5.7564	11.8211	8.789
H	15.7949	11.4628	9.4686		H	4.7643	5.5522	0.0646		C	-4.0756	10.8152	14.7141		H	5.5522	-3.4373	2.3577		H	5.0747	11.5692	9.6304
H	15.8816	10.4181	10.9409		H	4.008	5.8518	1.6277		H	-4.6184	11.7572	14.5309		H	4.2726	-2.222	2.5572		H	6.795	11.7027	9.0955
H	12.7549	8.7454	12.9545		H	1.1112	2.7181	2.012		H	-3.5594	10.9203	15.668		H	2.7051	-1.5913	2.3766		H	5.6093	12.8725	8.4932
H	15.1303	12.2812	15.413		H	5.7686	1.2885	1.2995		H	-4.7976	10.0045	14.807		H	0.2149	-5.4697	4.1458		C	8.3926	11.4023	5.8066
H	13.5816	13.5703	12.57		H	5.1498	4.3887	-0.2293		C	-0.512	12.7627	14.7393		H	1.8434	-5.9263	0.8231		H	8.4301	10.3267	5.759
H	15.1403	12.925	12.0445		H	4.6852	3.0927	-1.3347		H	0.1569	11.9354	14.5719		H	0.7166	-6.6867	1.9694		C	7.1652	12.0145	6.1305
H	14.9966	13.7794	13.6033		H	6.1266	2.8999	-0.3405		C	-1.7914	12.7164	14.1433		H	2.4438	-6.7191	2.3002		C	7.1207	13.4281	6.194
H	14.5004	9.0833	17.3121		H	5.0515	0.1005	4.0887		C	-2.6732	13.7979	14.3714		H	-0.183	-3.919	6.3317		C	8.2951	14.1522	5.9109
H	14.6268	10.8287	17.6061		H	5.1821	-0.8695	2.626		C	-2.2285	14.8859	15.1627		H	-1.3551	-3.2893	5.1845		H	8.2554	15.2275	5.9455
H	15.9726	9.961	16.887		H	3.6476	-0.849	3.5399		C	-0.936	14.9277	15.7401		H	-0.2084	-2.1777	5.9634		C	9.5223	13.5369	5.5916
H	14.2933	6.68	14.1063		H	2.2199	-1.328	2.8542		C	-0.0597	13.8361	15.5346		H	0.6714	-0.0398	2.5854		C	9.5784	12.1236	5.5519
H	11.0896	9.743	16.7083		H	1.6264	3.1758	3.6071		C	-4.0728	13.8668	13.8308		H	1.6104	-2.7548	6.4247		C	5.8553	14.1364	6.5793
H	12.807	10.1489	16.9375		H	1.7145	3.1547	5.4005		H	-4.0796	13.9975	12.7497		H	1.3155	-1.605	7.7772		H	5.0419	13.8925	5.8966
H	11.8766	9.3083	18.2387		H	0.1622	3.394	4.6094		H	-4.5855	14.7144	14.3209		H	2.8862	-1.6471	6.9652		H	5.5628	13.7844	7.5826
H	2.9869	8.0595	2.9445		H	-9.1065	1.4993	-5.1994		H	-4.6094	12.9344	14.0697		H	4.5829	2.359	-6.4247		H	5.9656	15.2199	6.6025
H	4.0944	8.1536	5.164		H	-7.0583	1.3444	-3.796		C	-0.5629	16.1561	16.5198		H	3.077	0.9709	-5.0258		C	10.7377	14.3723	5.3155
H	7.1654	5.5815	3.5161		H	-5.2929	-1.007	-6.9644		H	0.3815	16.5626	16.1238		H	-0.0208	1.7374	-7.9358		H	11.5269	14.0885	6.0316
H	5.8284	5.5188	1.4262		H	-7.4578	-0.7843	-8.1827		H	-0.4275	15.9399	17.5785		H	1.6338	3.149	-9.165		H	11.1217	14.1839	4.3134
H	15.4903	9.2452	5.1981		H	2.5454	10.1697	-3.3084		H	-1.3613	16.9073	16.3781		H	9.4542	-2.8277	-0.0845		H	10.5446	15.4405	5.4082
H	13.6134	9.2195	6.8598		H	1.7858	7.8209	-3.0308		C	4.1377	9.4064	24.002		H	7.2054	-3.7431	0.5054		C	15.6225	11.2978	8.2129
H	15.3071	12.8221	8.5296		H	2.7913	8.2048	1.1646		H	3.6675	8.8524	24.7967		H	5.5296	-0.9194	-2.3006		H	16.1816	12.1791	8.4784
H	17.1219	12.6268	6.8526		H	3.6191	10.4831	0.6392		C	3.6535	9.33	22.6879		H	7.8507	-0.2076	-2.8037		C	14.6568	11.3395	7.1969
H	8.392	5.356	19.7618		H	-3.9606	1.505	7.589		H	2.7559	8.7723	22.4898		H	2.3997	3.2224	10.0074		H	14.567	12.2282	6.5972
H	9.5775	5.5452	17.5919		H	-2.7354	0.6343	5.6158		C	4.2969	10.0844	21.6815		H	2.5342	2.6398	7.6013		C	13.9621	10.1464	6.8721
H	12.2805	8.314	19.5185		H	0.8349	2.4013	7.2782		C	5.4057	10.8742	22.0604		H	0.0299	-0.7738	8.4771		C	14.2962	8.9814	7.5895
H	10.8912	8.0565	21.5774		H	-0.5965	3.2727	9.1367		H	5.9969	11.4037	21.3351		H	0.1033	-0.0667	10.8689		H	13.8099	8.0458	7.3716
H	7.3917	3.7651	5.5391		H	-5.1786	-2.15	-5.7224		C	5.8118	10.8675	23.4029		H	-1.8149	2.2161	-6.3609		C	15.2683	9.0563	8.5978
H	6.1529	4.6841	4.6433		H	-5.2473	-2.6834	-4.0353		H	6.6573	11.4505	23.7267		H	-0.4251	2.8247	-5.4707		H	15.5419	8.1851	9.1685
H	5.752	3.8025	6.1925		H	-3.8111	-3.0908	-5.0007		C	9.7678	4.6327	12.2675		H	-1.9194	2.3825	-4.5938		C	13.7496	1.2293	6.261
H	9.8757	5.1786	8.526		H	-1.2403	-2.1618	-1.6756		H	10.3057	3.8349	11.7838		H	-1.9782	1.8812	-2.9677		H	13.9787	1.4913	7.28
H	6.7702	1.6585	10.077		H	-0.9405	-4.629	-5.946		C	8.3692	4.6005	12.3633		H	-6.0088	-0.9469	-3.1039		C	13.0471	2.1127	5.4288
H	4.9808	2.5857	8.8655		H	-2.7337	-2.9317	-6.901		H	7.8447	3.7149	12.0505		H	-3.7771	-2.7301	-4.3126		H	12.7288	3.0728	5.7981
H	5.4383	3.4971	7.4016		H	-2.969	-1.4419	-5.9344		C	7.7114	5.6644	13.0297		H	-3.449	-1.7204	-5.7044		C	12.7578	1.7259	4.1055
H	5.0403	4.3473	8.8973		H	-1.4206	-1.7736	-6.7639		C	8.5125	6.6908	13.5677		H	-5.1218	-2.0235	-5.2097		C	13.2294	0.4604	3.6723
H	9.4477	0.3517	10.5651		H	0.8875	-6.1724	-3.0654		H	8.0612	7.5076	14.1052		H	-6.8799	0.0843	-1.1535		H	13.1915	0.1644	2.6386
H	8.745	1.1785	11.9508		H	0.6361	-6.3157	-4.8203		C	9.9032	6.6316	13.4001		H	-6.8267	1.8016	-1.6247		C	13.938	-0.3364	4.584
H	10.3736	1.6558	11.3723		H	-0.6685	-6.7089	-3.7142		H	10.5424	7.4034	13.7943		H	-5.9048	1.2424	-0.2378		H	14.3247	-1.2977	4.2906
H	10.9694	3.1516	12.1112		H	-0.8492	-4.1553	0.1018		C	1.2953	13.483	6.1269		H	-1.9405	1.8327	-0.4162		C	1.4112	-0.1473	6.1091
H	12.1501	4.0307	6.9321		H	2.7371	-3.3133	-3.5447		H	1.6299	14.4974	6.2631		H	-5.6117	4.2182	-2.9134		H	0.858	-1.039	5.8673
H	10.4659	3.8589	7.6056		H	1.3087	-4.2862	-4.0311		C	1.0108	12.6628	7.2278		H	-6.5127	4.7247	-1.4434		C	1.9653	0.6501	5.0972
H	11.3422	2.4581	6.9138		H	2.9283	-5.0615	-3.7169		H	1.1132	13.0404	8.2312		H	-6.4783	3.0046	-1.945		H	1.7287	0.4315	4.0708
H	15.7883	2.2556	9.5624		H	3.5964	-4.5984	2.1717		C	0.5827	11.3391	7.006		H	-3.0878	5.4823	2.8025		C	2.668	1.8244	5.4683
H	15.4974	1.5221	11.1857		H	4.5017	-5.3459	0.8256		C	0.436	10.9141	5.662		H	-3.9316	6.5566	1.617		C	2.7587	2.1241	6.8418
H	15.8407	3.2557	11.0674		H	3.2497	-6.285	1.7844		H	-0.017	9.9715	5.4101		H	-2.1596	6.322	1.5374		H	3.273	3.0078	7.1785
H	12.6716	4.8254	13.0944		H	0.6614	-2.4329	1.9809		C	0.732	11.8228	4.6358		H	-1.6207	1.8227	2.5601		C	2.1796	1.2475	7.7709
H	15.0527	1.2253	15.4346		H	0.8939	-6.0901	5.2439		H	0.6168	11.5435	3.6021		H	1.8134	5.2722	1.7875		H	2.2367	1.4446	8.8279
H	15.1097	0.6924	12.0603		H	2.2396	-7.0095	2.2788		C	-3.6185	18.3938	15.4221		H	-0.771	5.3621	-0.686		C	3.8097	8.3282	11.1935
H	13.5403	0.0278	12.5255		H	0.5347	-7.3196	1.9191		H	-3.3289	19.4205	15.2748		H	0.5373	6.2845	0.0677		H	3.8722	7.3819	11.7035
H	-14.931	0.2155	13.5843		H	1.1751	-7.7361	3.5118		C	-2.7098	17.3505	15.1924		H	-1.118	6.369	0.7223		C	4.0968	8.4308	9.8249
H	15.3377	4.2547	17.1684		H	1.6995	-3.2696	6.7772		H	-1.7405	17.5776	14.7862		H	3.0431	2.5683	3.7701		H	4.3837	7.5583	9.2631
H	15.2894	2.5051	17.3962		H	0.6467	-4.6524	7.0595		C	-3.1396	16.0188	15.389		H	2.3043	3.8372	4.7497		C	4.0134	9.6899	9.1979
H	13.827	3.4881	17.6718		H	-0.0496	-3.033	6.7851		C	-4.4715	15.8146	15.8138		H	3.3018	4.2629	3.3347		C	3.6075	10.793	9.9905
H	12.6024	3.8449	17.837		H	-0.8501	-2.078	6.7212		H	-4.8421	14.8363	16.0622		H	0.8655	2.9883	7.1954		H	3.37	11.7481	9.556
H	11.308	3.7126	16.6431		H	-1.9538	-1.8751	5.362		C	-5.2917	16.9327	16.0239		H	-0.3925	3.4668	5.9826		C	3.3283	10.5738	11.3479
H	11.0167	4.7199	18.0927		H	-1.8179	-0.5324	6.5291		H	-6.3094	16.8162	16.3559		H	1.3319	3.7281	5.6322		H	3.0043	11.3824	11.981
H	15.5769	4.5511	5.3393		H	7.4035	-4.6596	-0.1977		N	5.1996	10.1552	24.3751		H	-8.7352	6.4318	0.6101		N	15.9197	10.1911	8.9322
H	13.6677	4.5534	6.9643		H	5.1026	-3.8291	0.21		N	10.5399	5.6346	12.7478		H	-7.1723	4.5414	0.2227		N	14.1787	0.0099	5.8693
H	15.3093	0.908	8.5915		H	3.8128	-6.2978	-3.0882		N	1.1803	13.0826	4.8418		H	-3.9804	7.4662	0.1151		N	1.5265	0.1151	7.4312
H	17.1579	1.1266	6.9546		H	6.2139	-6.9449	-3.3912		N	-4.8926	18.2104	15.8351		H	-5.6897	9.1811	0.6512		N	3.4484	9.3763	11.9654

## Sheet: metal coordination 
(PhCN)2PdCl2					PhCN					1					16•Pd12•PhCN7					2					26•Pd12•PhCN7					3					36•Pd12•PhCN7					4
C	-1.0677	6.6771	0		C	-1.1481	5.6028	0		C	8.0299	6.8339	8.507		Pd	-11.946	-9.131	-6.477		C	0.0434	8.6309	10.2564		Pd	40.976	36.548	56.374		C	5.1114	4.0878	3.0457		Pd	0.55	-2.854	24.682		Pd	20.047	-10.512	-0.057
C	-1.1818	5.2796	0		C	-1.2207	4.2025	0		C	7.6323	8.0529	7.9451		Cl	-13.438	-10.513	-7.484		C	0.9891	8.3634	9.2594		Cl	43.158	37.07	56.047		C	4.0114	4.775	3.576		Cl	0.141	-1.985	22.598		Pd	30.016	0.141	-15.564
C	-0.0281	4.4825	0		C	-0.0443	3.4395	0		C	6.9474	8.0599	6.7101		Cl	-10.394	-7.814	-5.469		C	1.2328	9.3284	8.2581		Cl	38.814	36.001	56.784		C	3.1297	4.1025	4.4481		Cl	1.033	-3.677	26.731		Pd	18.386	2.603	-7.948
C	1.2394	5.0824	0		C	1.2044	4.077	0		C	6.5715	6.834	6.1209		N	-12.676	-9.582	-4.753		C	0.3786	10.4476	8.1535		N	40.606	38.371	56.87		C	3.4152	2.7772	4.8421		N	1.1	-4.522	23.892		C	19.003	-10.923	-2.663
C	1.3529	6.4799	0		C	1.2769	5.4772	0		C	6.6795	9.3417	5.9518		C	-13.092	-9.86	-3.709		C	2.4731	9.2703	7.3933		C	40.384	39.468	57.165		C	1.804	4.7155	4.8438		C	1.402	-5.559	23.475		C	18.95	-10.884	-4.063
C	0.1995	7.277	0		C	0.1006	6.2403	0		C	9.3849	9.4565	8.8224		C	-13.582	-10.204	-2.42		C	2.539	7.0548	10.5627		C	40.113	40.815	57.528		C	4.0189	7.0255	4.4579		C	1.749	-6.859	23.016		C	20.05	-10.382	-4.771
C	-0.1423	3.0657	0		C	-0.1173	2.0196	0		C	8.017	9.2351	8.6037		C	-14.781	-10.92	-2.287		C	1.7794	7.2075	9.3943		C	41.073	41.81	57.291		C	3.9177	6.1634	3.3544		C	0.752	-7.71	22.517		C	21.174	-9.972	-4.042
N	-0.2339	1.9115	0		N	-0.1765	0.8631	0		C	7.0754	10.1059	9.1933		C	-15.25	-11.268	-1.012		C	1.7509	6.163	8.4465		C	40.807	43.139	57.65		C	3.9199	6.7087	2.0534		C	1.074	-9.019	22.131		C	21.138	-10.046	-2.641
Pd	-0.3859	-0.0084	0		H	-2.0543	6.1899	0		C	7.5222	11.265	9.8439		C	-14.52	-10.903	0.129		C	2.5546	5.0307	8.6438		C	39.582	43.472	58.246		C	4.0373	8.0954	1.8843		C	2.388	-9.487	22.271		C	20	-10.235	-6.17
Cl	-2.6486	0.1721	0		H	-2.1826	3.712	0		C	8.8928	11.5247	9.9935		C	-13.32	-10.191	-0.006		C	3.3478	4.8988	9.7929		C	38.623	42.477	58.481		C	4.0985	8.9565	2.9887		C	3.377	-8.65	22.806		C	19.2	-9.214	-6.731
Cl	1.8774	0.1603	0		H	2.1105	3.4896	0		C	9.8331	10.5983	9.5033		C	-12.85	-9.843	-1.28		C	3.3746	5.9434	10.7405		C	38.888	41.148	58.122		C	4.0902	8.4178	4.2922		C	3.058	-7.335	23.177		C	19.076	-9.119	-8.134
N	-0.2421	-1.9285	0		H	2.2389	5.9675	0		C	5.5919	9.8398	9.2227		H	-15.342	-11.205	-3.165		C	0.8172	6.1379	7.2633		H	42.016	41.553	56.832		C	3.6645	5.8957	0.8098		H	-0.264	-7.357	22.429		C	19.896	-9.902	-8.954
C	-0.1542	-3.0829	0		H	0.1565	7.3188	0		C	9.3089	12.8491	10.5766		H	-16.174	-11.818	-0.908		C	4.0514	3.58	9.9877		H	41.545	43.906	57.466		C	4.035	10.4346	2.699		H	0.31	-9.665	21.724		C	18.609	-8.158	-5.822
C	-0.0443	-4.5003	0							C	11.6479	10.6364	11.0933		H	-14.881	-11.172	1.11		C	3.4617	5.913	13.1432		H	39.377	44.496	58.522		C	5.5556	9.9084	5.4984		H	2.638	-10.493	21.967		C	18.755	-7.178	-9.536
C	-1.2005	-5.2937	0							C	11.2093	10.7366	9.7661		H	-12.756	-9.911	0.872		C	4.1387	5.8657	11.9189		H	37.679	42.735	58.938		C	4.34	9.2159	5.4256		H	4.388	-9.012	22.92		C	18.205	-8.2	-8.748
C	-1.091	-6.6916	0							C	12.1576	10.7465	8.7226		H	-11.924	-9.298	-1.384		C	5.5496	5.9094	11.9044		H	38.149	40.382	58.304		C	3.4844	9.1969	6.5471		H	3.82	-6.691	23.592		C	16.804	-8.294	-8.615
C	0.1743	-7.2956	0							C	13.5243	10.5567	9.0199		Pd	32.315	-7.832	-11.091		C	6.2578	5.7886	13.1197		C	39.454	24.736	49.965		C	3.9025	9.8018	7.7522		Pd	10.211	-3.26	-10.061		C	15.99	-7.293	-9.165
C	1.3302	-6.5023	0							C	13.9529	10.4326	10.359		Cl	33.098	-6.061	-9.898		C	5.5622	5.7191	14.3458		C	39.639	24.293	48.65		C	5.1408	10.4755	7.8215		Cl	10.234	-2.032	-12.031		C	16.548	-6.218	-9.871
C	1.2213	-5.1044	0							C	13.013	10.5824	11.4015		Cl	31.578	-9.65	-12.223		C	4.1566	5.8269	14.3558		C	39.606	25.228	47.593		C	5.9162	10.6172	6.6508		Cl	10.144	-4.517	-8.175		C	17.946	-6.146	-10.032
H	-1.9554	7.2919	0							C	11.7543	11.1097	7.3105		N	30.741	-7.896	-9.982		C	6.3147	6.2315	10.6392		C	39.161	26.544	47.845		C	2.0671	8.6787	6.4377		N	8.702	-2.248	-9.432		C	16.105	-9.47	-7.982
H	-2.1579	4.8172	0							C	15.376	9.9953	10.6342		C	29.773	-7.957	-9.349		C	6.3217	5.3824	15.6099		C	40.204	24.901	46.242		C	5.6652	10.9109	9.1727		C	7.889	-1.643	-8.875		C	15.593	-5.223	-10.481
H	2.1273	4.4676	0							C	12.9029	9.4104	13.5082		C	28.566	-8.053	-8.603		C	3.6804	7.2517	16.2522		C	41.151	22.463	49.078		C	8.2972	10.6578	6.2797		C	6.995	-0.916	-8.051		C	19.094	-5.277	-11.968
H	2.3286	6.9425	0							C	13.3818	10.4925	12.7562		C	28.544	-8.733	-7.378		C	3.448	6.0611	15.5477		C	39.996	22.948	48.448		C	7.1233	11.3405	6.6287		C	7.294	0.417	-7.736		C	18.556	-5.069	-10.695
H	0.2873	8.3533	0							C	14.1799	11.4711	13.3841		C	27.337	-8.874	-6.677		C	2.4572	5.169	15.999		C	39.196	22.063	47.695		C	7.1607	12.7431	6.7782		C	6.584	1.073	-6.722		C	18.702	-3.817	-10.07
H	-2.1751	-4.8281	0							C	14.6157	11.2609	14.7001		C	26.156	-8.321	-7.192		C	1.6976	5.4936	17.1325		C	39.621	20.74	47.507		C	8.3866	13.4153	6.6688		C	5.564	0.403	-6.035		C	19.211	-2.725	-10.807
H	-1.9807	-7.3034	0							C	14.2222	10.1214	15.417		C	26.177	-7.644	-8.42		C	1.9153	6.6938	17.8246		C	40.802	20.269	48.097		C	9.5609	12.7289	6.3277		C	5.266	-0.931	-6.347		C	19.686	-2.92	-12.124
H	0.2585	-8.3722	0							C	13.2856	9.2331	14.8462		C	27.38	-7.522	-9.131		C	2.9588	7.5516	17.4166		C	41.6	21.154	48.853		C	9.5243	11.3272	6.1727		C	5.996	-1.598	-7.341		C	19.649	-4.213	-12.69
H	2.3044	-6.9681	0							C	14.572	12.7693	12.7267		H	29.454	-9.155	-6.977		C	2.2416	3.8279	15.3489		C	37.831	22.422	47.164		C	5.9313	13.6035	6.9253		H	8.109	0.92	-8.235		C	18.422	-3.716	-8.586
H	2.1113	-4.4927	0							C	14.8835	9.8944	16.7525		H	27.321	-9.398	-5.732		C	0.9411	7.0294	18.9246		C	41.085	18.794	47.969		C	10.772	13.5738	6.0238		H	6.834	2.09	-6.461		C	20.096	-1.719	-12.948
										C	13.2478	6.8339	14.917		H	25.232	-8.41	-6.641		C	3.0565	9.9585	17.3821		C	42.895	20.862	50.859		C	10.55	9.9114	4.5218		H	5.02	0.913	-5.254		C	21.565	-4.523	-14.123
										C	12.8815	8.0532	15.4976		H	25.269	-7.213	-8.815		C	3.2323	8.7597	18.0826		C	42.798	20.746	49.468		C	10.6446	10.5939	5.7405		H	4.487	-1.45	-5.807		C	20.172	-4.479	-13.967
										C	12.0242	8.0605	16.6194		H	27.394	-7.012	-10.083		C	3.7449	8.7911	19.3957		C	43.941	20.386	48.722		C	11.7905	10.4196	6.5452		H	5.801	-2.639	-7.549		C	19.339	-4.877	-15.032
										C	11.6302	6.8339	17.1965		Pd	34.612	5.111	-9.961		C	3.8322	10.0266	20.0714		C	45.094	19.933	49.399		C	12.9077	9.7381	6.0161		Pd	-7.971	2.762	-15.735		C	19.914	-5.307	-16.237
										C	11.4446	9.3435	17.1744		Cl	35.974	4.244	-8.299		C	4.32	7.5477	20.0383		C	45.148	19.956	50.809		C	11.8013	10.8319	8.0009		Cl	-10.167	3.319	-15.971		C	21.307	-5.353	-16.391
										C	3.6518	6.8343	3.8325		Cl	33.279	6.041	-11.541		C	1.3093	13.5736	6.3761		C	44.054	20.465	51.538		C	1.7618	1.8327	8.0302		Cl	-5.75	2.138	-15.414		C	22.139	-4.948	-15.331
										C	4.4021	6.8342	5.0169		N	33.062	4.317	-9.134		C	1.1258	12.6491	7.414		C	44.017	20.62	47.229		C	2.6051	2.4916	7.1245		N	-7.661	4.406	-14.778		C	17.835	-4.788	-14.984
										C	5.8019	6.834	4.9443		C	32.064	3.85	-8.779		C	0.579	11.3895	7.1274		C	46.313	19.301	51.518		C	2.58	2.1291	5.7703		C	-7.572	5.427	-14.243		C	21.876	-5.757	-17.724
										C	6.4175	6.8339	3.6842		C	30.802	3.284	-8.465		C	0.2325	11.0872	5.8022		C	45.044	21.776	53.314		C	1.7058	1.1132	5.3568		C	-7.56	6.71	-13.637		C	24.028	-6.445	-15.289
										C	5.6214	6.8339	2.5301		C	29.755	4.107	-8.025		C	0.4342	12.0479	4.8009		C	44.161	20.765	52.907		C	0.8802	0.4874	6.3017		C	-6.768	7.729	-14.184		C	23.529	-5.142	-15.394
										N	16.3367	10.2807	5.9366		C	28.476	3.568	-7.828		N	10.4407	5.7611	13.1174		C	43.355	20.12	53.864		N	1.4547	9.5831	11.1358		C	-6.955	9.057	-13.776		C	24.415	-4.055	-15.515
										C	15.4755	9.2569	6.1386		C	28.241	2.21	-8.085		C	9.7729	4.6669	12.6848		C	43.432	20.509	55.209		C	1.5662	10.7591	10.4766		C	-7.946	9.369	-12.834		C	25.808	-4.294	-15.53
										C	14.5178	9.3277	7.1604		C	29.288	1.389	-8.529		C	8.3708	4.6518	12.6708		C	44.301	21.533	55.614		C	2.3829	10.8597	9.3413		C	-8.743	8.35	-12.291		C	23.835	-2.674	-15.731
										C	14.4612	10.4691	7.9741		C	30.564	1.929	-8.736		C	7.665	5.7801	13.1138		C	45.158	22.131	54.666		C	3.081	9.7292	8.8919		C	-8.544	7.02	-12.687		C	27.946	-1.461	-14.457
										C	15.3652	11.5151	7.7383		H	29.932	5.157	-7.845		C	8.3854	6.8998	13.5549		C	42.474	18.955	53.499		C	2.9444	8.5243	9.5958		H	-6.045	7.497	-14.952		C	26.958	-2.455	-14.412
										C	16.3038	11.3948	6.7035		H	27.671	4.199	-7.482		C	9.787	6.865	13.5467		C	44.2	21.985	57.049		C	2.118	8.4769	10.727		H	-6.352	9.844	-14.204		C	26.711	-3.217	-15.561
										C	8.6581	6.8337	19.4248		H	27.256	1.796	-7.933		C	5.817	10.6034	23.1582		C	45.879	24.416	54.434		C	15.6058	8.2873	8.1146		H	-8.094	10.393	-12.524		C	27.428	-2.913	-16.725
										C	9.4297	6.8336	18.2542		H	29.116	0.337	-8.694		C	5.4557	10.5907	21.8035		C	46.056	23.155	55.015		C	14.4316	8.3848	7.3551		H	-9.508	8.589	-11.568		C	28.388	-1.893	-16.683
										C	10.8289	6.8339	18.3519		H	31.366	1.301	-9.094		C	4.2146	10.0584	21.4252		C	47.176	22.923	55.841		C	14.0806	9.616	6.7832		H	-9.18	6.24	-12.296		C	17.62	0.303	-9.4
										C	11.4209	6.8344	19.6225		Pd	15.834	8.163	22.737		C	3.3626	9.5554	22.4197		C	47.958	24.018	56.267		C	14.92	10.7213	6.9863		Pd	8.51	-2.165	-18.196		C	17.761	-0.911	-10.084
										C	10.6042	6.8346	20.7624		Cl	13.846	7.827	21.699		C	3.7708	9.591	23.7606		C	47.628	21.518	56.174		C	16.0851	10.5707	7.7516		Cl	8.737	-0.205	-19.321		C	19.046	-1.419	-10.311
										N	4.2722	6.8341	2.6301		Cl	17.822	8.584	23.743		N	0.9621	13.2552	5.1079		C	39.399	29.464	45.555		N	0.9277	0.8573	7.6022		Cl	8.24	-4.109	-16.994		C	20.142	-0.668	-9.863
										N	9.2568	6.8342	20.6382		N	14.916	8.671	24.351		N	4.9753	10.1084	24.0948		C	39.707	28.585	46.606		N	16.3968	9.3704	8.2925		N	10.362	-2.066	-17.65		C	19.908	0.543	-9.195
										C	7.6323	5.615	7.945		C	14.372	8.98	25.325		C	-0.7864	9.7561	10.1805		C	38.94	27.424	46.768		C	5.3211	2.7325	3.3268		C	11.479	-1.984	-17.352		C	16.766	4.538	-6.676
										C	6.9474	5.608	6.7101		C	13.712	9.363	26.524		C	-0.65	10.6494	9.0984		C	37.918	27.173	45.844		C	4.5355	2.1002	4.3137		C	12.85	-1.882	-16.98		C	16.442	5.65	-5.889
										C	6.6794	4.3262	5.9518		C	12.312	9.44	26.564		C	-1.6777	11.7323	8.8544		C	37.69	28.097	44.815		C	4.9405	0.7701	4.9107		C	13.223	-1.106	-15.873		C	17.476	6.427	-5.352
										C	9.3848	4.2114	8.8223		C	11.666	9.824	27.748		C	-1.2457	11.1813	12.0806		N	48.351	18.512	47.192		C	7.6789	2.646	2.8379		C	14.561	-1.08	-15.453		C	18.798	6.06	-5.641
										C	8.017	4.4327	8.6036		C	12.418	10.131	28.89		C	-1.5857	10.0708	11.2938		C	47.227	17.763	47.269		C	6.4007	2.088	2.6951		C	15.528	-1.828	-16.14		C	19.03	4.93	-6.44
										C	7.0754	3.562	9.1932		C	13.818	10.054	28.85		C	-2.6643	9.2517	11.6773		C	46.123	18.217	48.004		C	6.212	1.0199	1.7927		C	15.157	-2.603	-17.247		C	14.827	11.882	-4.433
										C	7.5222	2.4029	9.8438		C	14.465	9.67	27.667		C	-3.3717	9.5437	12.8527		C	46.193	19.454	48.662		C	7.3192	0.4804	1.1223		C	13.819	-2.628	-17.665		C	16.295	12.181	-4.259
										C	8.8928	2.1432	9.9934		H	11.733	9.204	25.684		C	-3.0189	10.6419	13.6504		C	47.372	20.208	48.563		C	8.597	1.0391	1.2682		H	12.475	-0.546	-15.331		C	17.286	11.182	-4.184
										C	9.8332	3.0695	9.5033		H	10.588	9.884	27.779		C	-1.9854	11.5044	13.2273		C	48.448	19.709	47.815		C	8.7885	2.1051	2.1727		H	14.845	-0.49	-14.595		C	16.674	13.53	-4.295
										C	5.5919	3.8281	9.2227		H	11.92	10.428	29.801		C	-3.1392	8.1107	10.817		C	51.378	23.725	57.684		C	4.8582	0.4897	1.3935		H	16.559	-1.808	-15.818		C	18.639	11.554	-4.153
										C	9.3089	0.8187	10.5765		H	14.398	10.291	29.73		C	-3.7253	10.7734	14.9752		C	50.345	23.925	56.757		C	9.6651	0.5303	0.3334		H	15.9	-3.178	-17.778		C	16.288	9.513	-2.758
										C	11.6479	3.0315	11.0933		H	15.543	9.612	27.635		C	-0.3104	12.6533	14.5229		C	49.011	23.816	57.177		C	10.0841	4.1239	1.9898		H	13.531	-3.238	-18.504		C	16.957	9.835	-3.947
										C	11.2093	2.9313	9.766		Pd	8.279	0.674	12.917		C	-1.6	12.6285	13.9796		C	48.747	23.508	58.52		C	10.0267	2.7609	2.3053		C	2.497	6.81	23.44		C	17.374	8.805	-4.817
										C	12.1576	2.9214	8.7226		Cl	8.431	2.072	11.138		C	-2.4415	13.7488	14.1357		C	49.816	23.319	59.407		C	11.1597	2.1317	2.8641		C	1.177	6.356	23.348		C	17.19	7.456	-4.436
										C	13.5243	3.1112	9.0199		Cl	8.145	-0.793	14.64		C	-2.0732	14.7657	15.0419		N	51.092	23.43	58.973		C	12.39	2.823	2.8924		C	0.895	5.252	22.529		C	16.56	7.146	-3.211
										C	13.9529	3.2353	10.359		N	6.382	0.522	12.628		C	-0.8283	14.7085	15.7059		C	39.071	26.056	50.231		C	12.4678	4.1615	2.45		C	1.934	4.365	22.162		C	16.006	8.182	-2.435
										C	13.0129	3.0854	11.4015		C	5.24	0.436	12.456		C	0.102	13.7081	15.3471		C	38.872	26.956	49.165		C	11.2949	4.827	2.0369		C	-0.5	5.193	21.952		C	17.862	9.119	-6.214
										C	11.7543	2.5582	7.3104		C	3.838	0.334	12.247		C	-3.6587	13.9383	13.2569		C	38.209	28.293	49.413		C	11.0566	0.788	3.5525		C	-0.134	5.653	25.219		C	16.598	5.748	-2.632
										C	15.3759	3.6727	10.6342		C	3.219	1.112	11.258		C	-0.5848	15.625	16.8852		C	40.104	27.352	51.99		C	13.828	4.8022	2.2808		C	0.268	6.688	24.367		C	15.907	8.254	-0.023
										C	12.9028	4.2574	13.5082		C	1.834	1.02	11.058		C	1.7204	12.4902	16.6586		C	39.078	26.496	51.565		C	11.5979	7.0572	2.9148		C	-0.14	8.007	24.64		C	15.31	7.909	-1.245
										C	13.3818	3.1753	12.7562		C	1.068	0.151	11.848		C	1.3866	13.6351	15.9202		C	38.093	26.08	52.48		C	11.2685	6.2209	1.8364		C	-0.988	8.247	25.733		C	14.012	7.357	-1.252
										C	14.1799	2.1968	13.384		C	1.687	-0.627	12.837		C	2.3713	14.6197	15.6918		C	38.159	26.515	53.812		C	10.7487	6.7915	0.6559		C	-1.447	7.196	26.544		C	13.376	7.075	-0.035
										C	14.6158	2.4069	14.7		C	3.072	-0.536	13.037		C	3.6358	14.4806	16.2831		C	39.195	27.358	54.243		C	10.5716	8.18	0.5793		C	-0.993	5.882	26.302		C	13.218	7.123	-2.512
										C	14.2223	3.5464	15.4169		H	3.809	1.783	10.651		C	3.9584	13.3479	17.0452		C	40.146	27.824	53.31		C	10.9461	9.017	1.6399		C	0.174	9.173	23.739		N	20.071	-10.503	-2.012
										C	13.2856	4.4347	14.8463		H	1.358	1.62	10.298		C	2.9748	12.3621	17.2733		C	36.924	25.236	52.05		C	11.4577	8.4514	2.8266		C	-2.531	7.527	27.537		N	28.617	-1.224	-15.569
										C	14.5721	0.8985	12.7266		H	0.002	0.082	11.695		C	2.1908	15.7765	14.7423		C	39.268	27.648	55.72		C	10.488	6.0058	-0.6038		C	-0.818	4.992	28.547		N	18.678	0.971	-8.982
										C	14.8837	3.7735	16.7523		H	1.097	-1.296	13.446		C	5.3959	13.2083	17.4769		C	42.508	28.236	53.524		C	10.9	10.5009	1.3783		C	-1.195	4.82	27.208		N	18.024	4.22	-6.914
										C	12.8815	5.6145	15.4976		H	3.548	-1.133	13.8		C	3.2374	11.1946	18.0159		C	41.192	28.688	53.677		C	11.6479	9.2202	3.9923		C	-1.371	3.51	26.722		Cl	18.445	-8.904	-0.058
										C	12.0242	5.6073	16.6195		C	17.083	1.315	14.064		C	3.5085	11.2268	19.4017		C	40.96	30.026	54.058		C	12.8525	9.1693	4.7251		C	-0.878	2.415	27.458		Cl	31.576	-1.437	-16.042
										C	11.4448	4.3242	17.1747		C	16.451	0.101	14.361		C	3.3144	12.4891	20.2134		C	42.037	30.804	54.533		C	14.1296	8.6594	4.094		C	-0.475	2.601	28.799		Cl	19.266	1.608	-6.107
										N	16.3368	3.3873	5.9367		C	15.052	-0.009	14.206		N	-4.7235	17.9086	15.8158		C	43.348	30.283	54.518		N	15.8318	0.908	4.298		C	-0.594	3.885	29.376		Cl	17.427	3.566	-9.766
										C	15.4755	4.4111	6.1386		C	14.331	1.067	13.644		C	-5.0235	16.6668	16.2607		C	43.593	29.046	53.882		C	15.3304	0.562	3.0901		C	-2.213	3.261	25.493		Pd	30.094	0.032	15.345
										C	14.5178	4.3402	7.1604		C	14.283	-1.209	14.714		C	-4.1501	15.5971	16.0177		C	39.612	30.678	53.836		C	14.1754	1.1863	2.5978		C	0.208	1.475	29.546		Pd	18.375	2.584	7.875
										C	14.4612	3.1988	7.9741		C	17.804	-0.571	16.234		C	-2.9625	15.8236	15.3062		C	44.426	30.983	55.316		C	13.5454	2.1759	3.3667		C	0.951	4.834	30.965		C	19.033	-10.927	2.563
										C	15.3653	2.1528	7.7383		C	17.213	-0.89	15.004		C	-2.6781	17.1227	14.8607		C	45.199	27.291	54.281		C	14.0896	2.5132	4.6142		C	-0.235	4.131	30.712		C	19	-10.888	3.965
										C	16.3038	2.2731	6.7036		C	17.51	-2.128	14.396		C	-3.5843	18.1582	15.1297		C	44.892	28.534	53.707		C	15.2444	1.8571	5.0625		C	-1.057	3.741	31.789		C	20.098	-10.361	4.656
										H	8.568	6.8339	9.444		C	18.271	-3.076	15.099		H	-0.0514	7.9586	11.0968		C	45.853	29.174	52.895		H	5.7906	4.6061	2.3847		C	-0.661	4.041	33.1		C	21.199	-9.921	3.911
										H	5.6043	9.4765	5.8323		C	18.804	-2.779	16.363		H	3.0326	10.1996	7.4996		C	47.128	28.605	52.755		H	0.9952	4.032	4.5851		C	0.54	4.718	33.355		C	21.149	-10.003	2.511
										H	7.1473	9.2846	4.9693		C	18.588	-1.506	16.925		H	2.1862	9.1382	6.3508		C	47.44	27.374	53.349		H	1.629	5.6555	4.3237		C	1.389	5.055	32.279		C	20.076	-10.238	6.058
										H	7.0851	10.2094	6.4674		C	17.09	-2.487	12.994		H	3.127	8.4497	7.6803		C	46.479	26.731	54.159		H	1.7933	4.9005	5.9177		C	-2.4	3.081	31.608		C	19.279	-9.235	6.654
										H	10.1063	8.7423	8.453		C	19.493	-3.88	17.125		H	2.5512	7.8492	11.2944		C	45.562	30.389	52.051		H	4.109	6.6068	5.4494		C	0.809	5.125	34.781		C	19.193	-9.156	8.061
										H	6.7972	11.9528	10.2531		C	20.567	-0.985	18.208		H	2.5079	4.2169	7.9351		C	48.764	26.758	52.974		H	4.0085	8.5125	0.888		C	2.934	6.841	31.815		C	20.031	-9.951	8.85
										H	5.3486	8.8769	8.7775		C	19.174	-1.119	18.144		H	0.1691	7.0119	7.2455		C	46.722	25.484	54.765		H	3.4507	4.856	1.0516		C	2.657	5.634	32.472		C	18.648	-8.178	5.772
										H	5.0757	10.6276	8.6737		C	18.384	-0.541	19.155		H	1.4032	6.1101	6.3449		C	47.686	25.315	55.782		H	4.5413	5.943	0.1642		C	3.71	4.934	33.101		C	18.328	-8.254	8.707
										H	5.2493	9.8419	10.2573		C	18.971	0.332	20.095		H	0.1958	5.2442	7.318		C	48.33	26.503	56.463		H	2.8073	6.3118	0.2807		C	4.957	5.571	33.274		C	18.073	-6.205	9.999
										H	9.9162	13.39	9.8505		C	20.375	0.487	20.13		H	3.3182	2.7746	9.9472		N	41.325	34.71	55.8		H	4.9333	10.7327	2.1586		C	3.597	3.461	33.435		C	19.246	-5.299	11.903
										H	9.8831	12.6936	11.4892		C	21.174	-0.288	19.26		H	4.5633	3.5365	10.9471		C	40.888	33.709	56.542		H	3.9562	11.0171	3.6153		C	0.274	1.062	21.685		C	18.681	-5.112	10.638
										H	8.4258	13.4419	10.814		C	16.951	-0.988	19.339		H	4.7797	3.4408	9.189		C	41.111	32.378	56.159		H	3.1609	10.6403	2.0814		C	0.576	2.322	22.219		C	18.762	-3.855	10.013
										H	10.9218	10.5981	11.8918		C	20.981	1.591	20.971		H	2.3861	6.0142	13.1551		C	41.814	32.121	54.975		H	6.2119	9.9153	4.6404		C	1.624	3.075	21.667		C	19.227	-2.739	10.745
										H	11.9337	10.2637	6.6476		C	23.207	0.47	18.207		H	6.9369	5.3814	10.3619		C	42.275	33.213	54.229		H	1.8183	8.412	5.4123		C	2.343	2.497	20.609		C	19.723	-2.916	12.059
										H	12.3438	11.9634	6.9758		C	22.577	-0.195	19.267		H	6.9473	7.1025	10.8101		C	41.999	34.511	54.683		H	1.3709	9.4516	6.7628		C	2.041	1.187	20.211		C	19.758	-4.209	12.618
										H	10.7019	11.3827	7.2542		C	23.356	-0.737	20.308		H	5.6472	6.4583	9.8108		H	39.6	24.051	50.788		H	1.9507	7.7973	7.0678		N	0.059	-1.147	25.497		C	18.46	-3.773	8.532
										H	16.0663	10.7736	10.3101		C	24.742	-0.519	20.316		H	6.9217	4.487	15.4441		H	40.96	25.646	45.993		H	5.6446	10.0643	9.8595		C	-0.851	-1.163	26.454		C	20.093	-1.747	12.948
										H	15.5839	9.0768	10.0849		C	25.361	0.225	19.3		H	5.645	5.187	16.4401		H	39.424	24.908	45.481		H	5.039	11.7113	9.5663		C	-1.226	0.013	27.12		C	23.961	-6.423	15.522
										H	15.5453	9.8016	11.6912		C	24.593	0.682	18.209		H	6.9756	6.2122	15.8766		H	40.682	23.924	46.239		H	6.6903	11.2704	9.1092		C	-0.592	1.214	26.78		C	23.531	-5.093	15.46
										H	12.2661	8.6766	13.036		C	22.782	-1.576	21.421		H	4.4386	7.9364	15.9015		H	41.76	23.138	49.662		H	8.2642	9.5883	6.1344		C	0.361	1.187	25.75		C	24.48	-4.057	15.333
										H	15.2846	11.9743	15.1591		C	26.828	0.526	19.469		H	0.9111	4.8298	17.4607		H	38.992	20.053	46.958		H	8.4077	14.4921	6.7474		C	0.667	-0.034	25.13		C	25.854	-4.376	15.251
										H	14.135	12.8617	11.7341		C	24.67	2.895	17.297		H	1.879	3.9631	14.3305		H	37.547	23.435	47.443		H	5.983	14.144	7.8705		C	8.113	3.722	33.92		C	24.067	-2.604	15.421
										H	15.6578	12.8172	12.6448		C	25.119	1.571	17.257		H	1.5044	3.2574	15.9129		H	37.835	22.337	46.077		H	5.0195	13.0097	6.904		C	7.097	4.4	33.233		C	28.119	-1.643	14.162
										H	14.2225	13.599	13.341		C	25.902	1.132	16.169		H	3.1814	3.2759	15.3316		H	37.097	21.729	47.574		H	5.8983	14.3205	6.1047		C	6	4.905	33.946		C	27.137	-2.643	14.099
										H	14.6279	10.7144	17.4235		C	26.274	2.056	15.169		H	1.0136	6.2769	19.7095		H	40.233	18.232	48.352		H	11.0693	14.1109	6.9244		C	5.95	4.717	35.335		C	26.802	-3.339	15.268
										H	15.9646	9.8694	16.6159		C	26.313	-0.316	16.018		H	-0.0696	7.0258	18.5172		H	41.972	18.505	48.529		H	10.5178	14.2936	5.2457		C	6.992	4.033	35.975		C	27.466	-3.002	16.454
										H	14.567	8.9551	17.2018		C	10.996	0.349	12.188		H	1.14	8.0099	19.3521		H	41.231	18.547	46.917		H	11.6081	12.9695	5.6777		N	8.038	3.556	35.261		C	28.432	-1.987	16.425
										H	13.8824	6.8339	14.043		C	12.391	0.422	12.313		H	2.7472	9.929	16.3472		H	42.063	21.257	51.423		H	9.6245	9.9406	3.9657		C	3.53	6.078	22.842		C	17.616	0.263	9.299
										H	11.7729	10.2146	16.6119		C	12.938	0.961	13.484		H	4.3306	6.7077	19.3466		H	44.128	19.666	46.713		H	10.8306	11.2058	8.3203		C	3.272	4.756	22.422		C	17.761	-0.951	9.982
										H	11.7544	9.4632	18.2129		C	12.063	1.401	14.486		H	3.7242	7.2743	20.9082		H	44.876	21.253	47.006		H	12.5429	11.6158	8.1524		C	4.408	3.766	22.566		C	19.049	-1.447	10.219
										H	10.3566	9.3003	17.1255		C	10.682	1.295	14.274		H	5.3462	7.7429	20.3496		H	43.125	21.117	46.853		H	12.0536	9.9708	8.62		C	5.34	6.82	24.262		C	20.142	-0.685	9.783
										H	2.573	6.8344	3.8808		N	16.448	2.739	22.415		H	1.729	14.545	6.5914		H	46.434	18.283	51.15		H	1.7792	2.1048	9.0752		C	4.848	6.552	22.975		C	19.903	0.526	9.115
										H	3.9063	6.8343	5.9766		C	16.429	2.858	21.068		H	1.4058	12.9035	8.4259		H	46.151	19.254	52.594		H	3.2743	3.2667	7.468		C	5.636	6.874	21.85		C	16.751	4.521	6.613
										H	7.4944	6.8337	3.6033		C	17.286	2.083	20.275		H	-0.1959	10.1266	5.5565		H	47.224	19.867	51.326		H	1.6644	0.8197	4.3182		C	6.896	7.462	22.035		C	16.423	5.638	5.834
										H	6.0874	6.8338	1.5561		C	18.141	1.153	20.884		H	0.1644	11.8234	3.7795		H	45.662	22.268	52.578		H	0.2037	-0.2947	5.9893		C	7.384	7.728	23.323		C	17.454	6.427	5.309
										H	15.527	8.3793	5.5115		C	18.119	1.032	22.282		H	10.3224	3.7993	12.3504		H	42.797	20.034	55.944		H	1.0243	11.6255	10.8264		C	6.636	7.324	24.446		C	18.776	6.07	5.607
										H	13.8375	8.5053	7.3261		C	17.268	1.858	23.032		H	7.8393	3.7746	12.332		H	41.7	19.279	52.804		H	2.4684	11.798	8.8133		C	5.157	6.73	20.428		C	19.013	4.934	6.397
										H	15.3414	12.4044	8.3509		C	27.139	0.78	11.799		H	7.8644	7.7828	13.8953		H	41.999	18.556	54.395		H	3.4774	7.6422	9.2726		C	8.624	8.572	23.462		C	14.769	11.871	4.384
										H	17.0046	12.1954	6.5192		C	26.371	1.106	12.924		H	10.3466	7.724	13.8861		H	43.077	18.174	53.036		H	2.011	7.5527	11.2752		C	6.331	8.278	26.645		C	16.236	12.177	4.215
										H	7.5805	6.8334	19.3577		C	27.015	1.616	14.059		H	6.773	11.0091	23.4553		H	44.486	21.162	57.704		H	15.8795	7.3428	8.5611		C	7.112	7.53	25.754		C	17.233	11.182	4.15
										H	8.9511	6.8332	17.286		C	28.409	1.752	14.029		H	6.132	10.9798	21.0564		H	43.17	22.27	57.261		H	13.7979	7.521	7.2183		C	8.207	6.796	26.254		C	16.607	13.528	4.243
										H	12.4967	6.8348	19.7225		C	29.098	1.393	12.862		H	2.3989	9.1452	22.1553		H	44.845	22.839	57.247		H	14.6736	11.679	6.552		C	8.711	7.098	27.538		C	18.583	11.562	4.123
										H	11.0533	6.835	21.7444		N	10.211	0.784	13.154		H	3.1196	9.2035	24.5304		H	45.075	24.568	53.729		H	16.7361	11.4179	7.9108		C	8.015	8.003	28.367		C	16.252	9.509	2.718
										H	7.1472	4.3833	4.9693		C	16.379	2.376	13.486		H	-2.504	11.6625	9.56		H	47.018	20.77	55.67		H	4.1865	0.0196	4.6747		C	6.762	8.503	27.96		C	16.912	9.834	3.911
										H	5.6042	4.1915	5.8322		C	14.984	2.27	13.302		H	-2.0824	11.627	7.8474		H	47.561	21.355	57.249		H	5.0259	0.8693	5.993		C	8.651	5.556	25.508		C	17.334	8.805	4.779
										H	7.0849	3.4585	6.4674		C	14.156	3.434	12.8		H	-1.21	12.7113	8.9561		H	48.661	21.386	55.852		H	5.9001	0.4321	4.5248		C	8.686	8.577	29.595		C	17.165	7.456	4.394
										H	10.1063	4.9256	8.4529		C	17.596	4.268	14.35		H	-0.4141	11.8049	11.7872		H	39.963	30.38	45.452		H	7.819	3.4817	3.5072		C	5.52	8.072	29.982		C	16.543	7.144	3.164
										H	6.7972	1.715	10.253		C	17.075	3.574	13.248		H	-4.1777	8.898	13.1696		H	40.505	28.815	47.298		H	7.1671	-0.31	0.4024		C	5.823	8.932	28.917		C	15.986	8.177	2.388
										H	5.0756	3.0404	8.6738		C	17.41	3.994	11.945		H	-3.3654	8.4781	9.8159		H	37.305	26.287	45.933		H	4.7374	0.5979	0.3156		C	5.132	10.154	28.799		C	17.811	9.12	6.181
										H	5.3486	4.791	8.7775		C	18.145	5.175	11.771		H	-2.3675	7.3438	10.7585		H	36.902	27.905	44.1		H	4.0527	1.0282	1.8886		C	4.139	10.479	29.737		C	16.593	5.747	2.583
										H	5.2493	3.826	10.2573		C	18.594	5.916	12.873		H	-4.0394	7.6728	11.2471		H	47.18	16.81	46.763		H	4.7951	-0.5662	1.6562		C	3.84	9.617	30.803		C	15.302	7.903	1.192
										H	9.8831	0.9742	11.4891		C	18.343	5.444	14.178		H	-3.585	9.8549	15.545		H	45.226	17.618	48.067		H	9.8499	-0.5238	0.5401		C	4.545	8.404	30.933		C	14.004	7.351	1.188
										H	9.9162	0.2779	9.8504		C	17.049	3.22	10.703		H	-4.7898	10.9273	14.8002		H	47.448	21.166	49.054		H	10.5954	1.0836	0.4459		C	5.538	11.206	27.8		C	13.201	7.109	2.441
										H	8.4258	0.226	10.8139		C	19.238	7.248	12.582		H	-3.3362	11.6063	15.5573		H	49.359	20.283	47.736		H	9.319	0.6378	-0.6946		C	2.865	10.123	31.836		N	20.085	-10.487	1.898
										H	10.9218	3.0697	11.8917		C	20.36	6.02	15.374		H	0.3638	11.8318	14.3285		H	52.408	23.806	57.367		H	9.1862	4.6379	1.6791		C	4.202	7.432	31.891		N	28.721	-1.358	15.302
										H	12.3438	1.7045	6.9758		C	18.96	6.02	15.306		H	-4.5603	13.9155	13.8677		H	50.575	24.154	55.727		H	10.0274	0.4375	3.5978		C	5.195	6.833	32.693		N	18.671	0.943	8.893
										H	11.9337	3.4042	6.6475		C	18.211	6.429	16.429		H	-3.7318	13.1594	12.5005		H	47.728	23.423	58.868		H	11.4311	0.8735	4.573		C	6.449	7.597	33.052		N	18.009	4.21	6.856
										H	10.7019	2.2852	7.2542		C	18.875	6.727	17.638		H	-3.591	14.8996	12.7476		H	49.619	23.082	60.443		H	11.6512	0.0534	3.0096		N	12.346	5.419	28.755		Cl	31.66	-1.514	15.902
										H	15.5838	4.5912	10.085		C	20.283	6.668	17.711		H	-1.4164	15.541	17.5851		H	37.882	28.392	50.447		H	14.2783	4.9677	3.2592		C	12.32	6.226	27.669		Cl	19.278	1.617	6.031
										H	16.0663	2.8945	10.3101		C	21.026	6.428	16.535		H	-0.506	16.6553	16.539		H	37.331	28.388	48.774		H	13.7572	5.756	1.7615		C	11.115	6.804	27.246		Cl	17.393	3.52	9.695
										H	15.5452	3.8663	11.6912		C	16.73	6.719	16.312		H	0.3294	15.3646	17.4146		H	38.909	29.097	49.191		H	14.4689	4.1455	1.6927		C	9.937	6.553	27.965		C	18.886	-7.218	9.471
										H	12.2659	4.9912	13.0361		C	20.95	6.703	19.07		H	0.969	11.7329	16.8283		H	40.852	27.676	51.282		H	11.9031	6.6142	3.8513		C	9.996	5.702	29.079		C	16.925	-8.381	8.629
										H	15.2848	1.6936	15.1589		C	23.087	5.198	16.304		H	4.4009	15.2147	16.0758		H	37.419	26.181	54.525		H	10.2078	8.6184	-0.3385		C	11.225	5.146	29.461		C	16.111	-7.401	9.215
										H	15.6579	0.8508	12.6447		C	22.432	6.415	16.534		H	1.223	15.7397	14.2467		H	36.388	25.739	51.246		H	9.4275	6.063	-0.8488		H	2.726	7.682	24.035		C	16.671	-6.312	9.897
										H	14.135	0.8062	11.734		C	23.194	7.582	16.752		H	2.972	15.7405	13.9832		H	37.278	24.266	51.701		H	10.7749	4.962	-0.4888		H	-0.558	4.468	21.143		C	16.231	-9.572	8.018
										H	14.2227	0.0688	13.3409		C	24.588	7.48	16.873		H	2.2733	16.7116	15.2958		H	36.247	25.084	52.891		H	11.0677	6.4365	-1.4201		H	-0.761	6.174	21.555		C	15.717	-5.342	10.546
										H	15.9648	3.7986	16.6156		C	25.235	6.243	16.74		H	6.0404	13.2825	16.6012		H	39.323	26.706	56.266		H	11.462	10.7212	0.4709		H	-1.214	4.923	22.73		C	21.617	-4.451	14.14
										H	14.6282	2.9535	17.4234		C	24.484	5.103	16.386		H	5.642	14.0117	18.1708		H	38.37	28.186	56.025		H	11.3372	11.0634	2.2015		H	0.309	4.677	25.089		C	20.231	-4.424	13.925
										H	14.5672	4.7128	17.2017		C	22.594	8.963	16.825		H	5.5768	12.251	17.9613		H	40.142	28.246	55.969		H	9.8636	10.8088	1.2411		H	-1.353	9.249	25.908		C	19.361	-4.818	14.961
										H	11.7546	4.2048	18.2131		C	26.713	6.208	17.033		H	2.6224	12.289	21.0317		H	42.688	27.247	53.128		H	14.9035	9.4234	4.1697		H	0.746	8.858	22.867		C	19.891	-5.216	16.196
										H	11.7733	3.4531	16.6123		C	25.059	3.823	16.326		H	2.9003	13.2949	19.6107		H	39.175	30.955	54.795		H	13.9876	8.428	3.0399		H	0.748	9.913	24.296		C	21.276	-5.233	16.414
										H	10.3568	4.3673	17.1258		C	25.832	3.396	15.225		H	4.2715	12.8144	20.6204		H	38.923	30.012	53.321		H	14.4578	7.7579	4.6109		H	-0.758	9.623	23.4		C	22.149	-4.849	15.376
										H	15.527	5.2886	5.5115		C	26.131	4.316	14.061		H	-5.9404	16.4978	16.8062		H	39.739	31.572	53.225		H	15.8215	-0.1992	2.5018		H	-2.127	8.182	28.308		C	17.859	-4.756	14.849
										H	13.8375	5.1626	7.3261		N	16.775	7.72	21.089		H	-4.3896	14.607	16.3772		H	44.072	31.147	56.334		H	13.7785	0.9126	1.6313		H	-2.928	6.625	28.001		C	21.748	-5.575	17.804
										H	15.3415	1.2636	8.3509		C	16.7	6.486	20.636		H	-1.7724	17.3226	14.307		H	44.661	31.943	54.856		H	13.6187	3.2679	5.2268		H	-3.344	8.038	27.022		Pd	32.522	-11.838	7.623
										H	17.0047	1.4726	6.5193		C	17.374	6.111	19.465		H	-3.3724	19.1601	14.7861		H	45.336	30.388	55.367		H	15.6667	2.1107	6.0236		H	-0.649	5.984	28.94		C	20.859	-11.094	6.867
															C	18.131	7.072	18.782							H	44.464	26.796	54.899							H	-2.659	4.191	25.144		C	20.832	-10.938	8.266
															C	18.17	8.374	19.298							H	47.851	29.079	52.107							H	-3.013	2.563	25.741		C	21.695	-12.215	6.289
															C	17.467	8.66	20.477							H	44.52	30.692	52.13							H	-1.599	2.841	24.698		C	22.881	-11.364	9.477
															H	18.144	1.419	14.241							H	45.779	30.159	51.008							H	1.058	1.117	28.965		C	21.593	-11.771	9.102
															H	13.768	-1.688	13.881							H	46.199	31.212	52.375							H	-0.496	0.659	29.7		C	21.03	-12.922	9.68
															H	13.55	-0.883	15.453							H	48.829	26.685	51.888							H	0.578	1.795	30.518		C	21.799	-13.704	10.554
															H	14.934	-1.941	15.186							H	49.571	27.392	53.339							H	1.589	5.103	30.137		C	23.111	-13.333	10.881
															H	17.64	0.407	16.662							H	48.876	25.76	53.395							H	-1.313	3.786	33.924		C	23.661	-12.153	10.338
															H	18.453	-4.042	14.651							H	48.148	26.445	57.536							H	-2.641	2.944	30.556		C	19.617	-13.343	9.373
															H	16.558	-1.667	12.514							H	47.921	27.444	56.101							H	-3.168	3.704	32.066		C	23.889	-14.272	11.768
															H	16.441	-3.362	13.027							H	49.403	26.494	56.277							H	-2.389	2.108	32.099		C	24.895	-11.141	12.142
															H	17.976	-2.721	12.405							H	40.341	33.908	57.453							H	0.905	4.231	35.397		C	24.867	-11.624	10.83
															H	18.984	-4.037	18.076							H	40.743	31.563	56.766							H	-0.027	5.722	35.146		C	26.027	-11.561	10.032
															H	20.533	-3.613	17.308							H	42.828	33.058	53.314							H	1.72	5.714	34.863		C	27.225	-11.05	10.585
															H	19.462	-4.804	16.548							H	42.355	35.356	54.11							H	2.177	7.294	31.192		C	27.243	-10.551	11.908
															H	21.181	-1.39	17.417							Pd	34.547	47.782	41.511							H	4.398	2.915	32.935		C	26.067	-10.603	12.685
															H	16.273	-0.163	19.123							Cl	34.952	46.551	43.37							H	2.65	3.041	33.105		C	25.955	-12.064	8.606
															H	16.806	-1.318	20.368							Cl	34.23	49.01	39.63							H	3.684	3.322	34.512		C	28.553	-10.092	12.512
															H	16.718	-1.82	18.676							N	34.723	49.403	42.535							H	-0.564	0.507	22.08		C	25.921	-8.683	14.134
															H	20.828	1.372	22.027							C	34.825	50.379	43.15							H	0.004	2.699	23.053		C	26.012	-10.074	13.985
															H	20.501	2.538	20.724							C	34.95	51.577	43.904							H	3.149	3.035	20.13		C	25.83	-10.906	15.107
															H	22.049	1.7	20.794							C	35.054	51.518	45.301							H	2.643	0.707	19.451		C	25.577	-10.33	16.359
															H	22.607	0.895	17.415							C	35.177	52.7	46.045							H	-1.295	-2.101	26.757		C	25.491	-8.938	16.508
															H	25.336	-0.902	21.133							C	35.196	53.941	45.391							H	-1.966	-0.014	27.907		C	25.677	-8.104	15.388
															H	21.711	-1.727	21.296							C	35.09	54	43.994							H	0.886	2.09	25.471		C	25.96	-12.407	15.05
															H	22.963	-1.079	22.374							C	34.966	52.818	43.25							H	1.427	-0.067	24.362		C	25.261	-8.405	17.899
															H	23.275	-2.548	21.425							H	35.039	50.563	45.803							H	8.96	3.328	33.377		C	25.319	-6.746	15.434
															H	27.383	-0.411	19.506							H	35.257	52.655	47.121							H	7.154	4.523	32.161		C	26.276	-5.726	15.274
															H	26.977	1.065	20.405							H	35.293	54.851	45.964							H	5.117	5.098	35.906		C	27.736	-6.114	15.175
															H	27.211	1.131	18.65							H	35.102	54.956	43.492							H	6.96	3.885	37.045		C	30.234	-12.617	9.089
															H	24.028	3.212	18.106							H	34.884	52.863	42.174							H	5.139	3.928	21.774		C	29.02	-12.486	9.778
															H	25.96	-0.926	16.846							N	37.487	31.727	41.884							H	4.054	2.738	22.527		C	28.442	-11.216	9.899
															H	27.4	-0.38	15.98							Pd	37.987	30.46	43.286							H	4.89	3.908	23.533		C	29.109	-10.127	9.321
															H	25.895	-0.718	15.095							Cl	37.998	32.149	44.793							H	4.745	6.554	25.124		C	30.329	-10.349	8.663
															H	10.564	-0.066	11.29							Cl	38.064	28.787	41.762							H	7.465	7.773	21.171		C	34.577	-13.439	6.53
															H	13.033	0.072	11.518							N	38.417	29.194	44.714							H	5.156	7.709	19.951		C	35.737	-13.759	5.814
															H	12.447	1.823	15.403							C	28.725	39.04	33.058							H	4.151	6.318	20.383		C	36.503	-12.724	5.262
															H	9.997	1.641	15.034							C	28.555	38.779	31.694							H	5.835	6.07	19.888		C	36.076	-11.405	5.466
															H	15.755	3.558	20.598							C	28.714	39.822	30.762							H	9.397	8.021	23.995		C	34.895	-11.178	6.19
															H	17.278	2.197	19.2							C	28.834	41.152	31.221							H	8.383	9.481	24.014		C	42.009	-15.335	4.593
															H	18.749	0.309	22.778							C	28.891	39.478	29.299							H	9	8.843	22.476		C	42.303	-13.873	4.372
															H	17.258	1.779	24.109							C	29.423	36.531	31.585							H	5.365	8.642	26.329		C	41.299	-12.89	4.258
															H	26.65	0.417	10.907							C	28.404	37.444	31.28							H	7.781	4.931	25.304		C	43.651	-13.488	4.398
															H	25.296	1.001	12.904							C	27.222	36.978	30.666							H	9.358	4.969	26.09		C	41.666	-11.537	4.191
															H	28.94	2.153	14.879							C	27.149	35.647	30.232							H	9.119	5.834	24.565		C	39.688	-13.945	2.81
															H	30.171	1.508	12.822							C	28.205	34.754	30.464							H	8.784	7.806	30.358		C	39.963	-13.236	3.987
															H	13.413	3.702	13.551							C	29.358	35.205	31.137							H	8.106	9.404	30.004		C	38.898	-12.801	4.806
															H	13.65	3.146	11.878							C	25.972	37.811	30.535							H	9.674	8.953	29.327		C	37.566	-13.017	4.389
															H	14.766	4.311	12.6							C	27.997	33.321	30.044							H	6.003	7.107	30.036		C	37.304	-13.689	3.174
															H	17.426	3.885	15.346							C	30.489	34.031	32.897							H	3.634	11.432	29.675		C	38.372	-14.25	2.449
															H	18.363	5.523	10.771							C	30.375	34.321	31.534							H	5.342	10.858	26.787		C	39.157	-12.252	6.192
															H	16.427	3.844	10.062							C	31.36	33.859	30.637							H	6.6	11.422	27.913		C	35.924	-13.699	2.554
															H	16.509	2.306	10.941							C	32.359	32.977	31.104							H	4.969	12.119	27.972		C	38.48	-14.36	0.042
															H	17.962	2.959	10.168							C	32.407	32.607	32.466							H	1.882	10.236	31.379		C	38.149	-14.966	1.262
															H	20.165	7.086	12.031							C	31.485	33.17	33.373							H	3.203	11.092	32.201		C	37.644	-16.282	1.271
															H	19.454	7.794	13.498							C	31.429	34.369	29.215							H	2.792	9.44	32.681		C	37.407	-16.938	0.054
															H	18.56	7.845	11.973							C	33.335	31.49	32.889							H	6.545	7.644	34.137		C	37.403	-17.068	2.535
															H	20.935	5.703	14.516							C	32.807	33.553	35.359							H	6.412	8.615	32.668		N	30.836	-11.564	8.571
															H	16.537	7.744	16.629							C	31.64	33.044	34.767							H	7.321	7.095	32.633		N	34.198	-12.185	6.68
															H	16.171	6.032	16.946							C	30.566	32.65	35.59							H	13.232	6.425	27.126		Cl	21.71	-12.057	-0.057
															H	16.383	6.612	15.286							C	30.638	32.862	36.974							H	11.098	7.449	26.38		Cl	28.513	1.592	14.877
															H	20.486	5.96	19.718							C	31.784	33.42	37.557							H	9.099	5.467	29.634		Cl	31.576	-11.1	5.697
															H	20.831	7.692	19.511							C	32.914	33.676	36.752							H	11.277	4.496	30.322		Cl	33.496	-12.49	9.568
															H	22.012	6.478	19.006							C	29.352	31.925	35.069							C	-4.634	-4.331	-22.138		Pd	32.413	-12.214	-7.512
															H	22.505	4.307	16.123							C	31.699	33.787	39.017							C	-5.815	-3.652	-22.465		C	20.754	-11.087	-7.01
															H	25.168	8.364	17.093							C	34.534	35.46	36.883							C	-6.097	-2.407	-21.864		C	20.709	-10.899	-8.405
															H	22.788	9.386	17.811							C	34.106	34.192	37.29							C	-5.148	-1.83	-20.993		C	21.546	-12.259	-6.472
															H	21.52	8.941	16.65							C	34.935	33.414	38.12							C	-7.459	-1.766	-22.023		C	21.446	-11.72	-9.273
															H	23.059	9.594	16.067							C	36.057	34.011	38.734							C	-6.581	-3.399	-24.731		C	23.515	-12.123	-10.502
															H	26.885	6.563	18.049							C	34.67	31.929	38.235							C	-6.581	-4.136	-23.539		C	24.902	-11.021	-12.13
															H	27.232	6.863	16.333							C	29.464	43.745	28.654							C	-7.127	-5.435	-23.529		C	24.782	-11.649	-10.885
															H	27.117	5.201	16.941							C	29.709	42.882	29.734							C	-7.622	-5.985	-24.72		C	25.914	-11.779	-10.053
															H	27.211	4.418	13.948							C	28.628	42.212	30.324							C	-7.593	-5.256	-25.919		C	27.156	-11.265	-10.486
															H	25.706	5.306	14.205							C	27.343	42.467	29.831							C	-7.092	-3.939	-25.92		C	27.269	-10.631	-11.742
															H	25.711	3.896	13.148							C	27.189	43.362	28.764							C	-7.306	-6.237	-22.266		C	26.141	-10.558	-12.584
															H	16.123	5.754	21.181							N	35.233	31.516	28.441							C	-8.197	-5.908	-27.136		C	25.84	-12.481	-8.714
															H	17.331	5.092	19.11							C	33.979	31.011	28.4							C	-5.833	-3.736	-27.952		C	28.602	-10.044	-12.157
															H	18.745	9.143	18.804							C	32.998	31.48	29.285							C	-6.845	-3.244	-27.117		C	25.401	-6.694	-15.376
															H	17.496	9.658	20.887							C	33.327	32.481	30.212							C	-7.341	-1.94	-27.321		C	26.306	-5.613	-15.433
															C	-6.653	-13.505	-13.369							C	34.637	32.98	30.233							C	-6.811	-1.148	-28.361		C	27.797	-5.829	-15.287
															C	-6.204	-14.643	-12.687							C	35.582	32.477	29.327							C	-5.799	-1.655	-29.201		C	30.206	-12.886	-9.149
															C	-6.883	-15.87	-12.847							C	38.197	31.787	40.773							C	-5.292	-2.952	-28.98		C	28.998	-12.719	-9.839
															C	-7.981	-15.942	-13.731							C	37.812	32.629	39.717							C	-8.468	-1.388	-26.474		C	28.313	-11.503	-9.724
															C	-6.494	-17.104	-12.063							C	36.642	33.387	39.849							C	-5.378	-0.848	-30.41		C	28.874	-10.501	-8.921
															C	-5.371	-13.716	-10.624							C	35.933	33.307	41.053							C	-2.923	-2.613	-29.282		C	30.099	-10.747	-8.285
															C	-5.147	-14.49	-11.771							C	36.403	32.458	42.064							C	-4.076	-3.365	-29.554		C	34.64	-13.66	-6.545
															C	-3.844	-14.952	-12.05							C	28.9	40.35	33.522							C	-3.951	-4.596	-30.23		C	35.827	-13.905	-5.842
															C	-2.823	-14.735	-11.113							C	28.931	41.42	32.604							C	-2.684	-5.031	-30.644		C	36.472	-12.837	-5.206
															C	-3.065	-14.023	-9.93							C	28.986	42.858	33.069							C	-1.541	-4.247	-30.426		C	35.9	-11.562	-5.306
															C	-4.344	-13.474	-9.698							C	30.412	40.823	35.35							C	-1.661	-3.021	-29.739		C	34.696	-11.413	-6.011
															C	-3.467	-15.657	-13.327							C	29.115	40.545	34.896							C	-5.132	-5.432	-30.654		C	41.973	-15.336	-4.539
															C	-1.952	-13.99	-8.915							C	28.075	40.366	35.828							C	-0.259	-4.719	-31.063		C	42.271	-13.873	-4.328
															C	-3.829	-11.368	-8.624							C	28.353	40.445	37.2							C	0.38	-2.875	-28.462		C	41.269	-12.889	-4.203
															C	-4.585	-12.547	-8.664							C	29.653	40.708	37.655							C	-0.531	-2.279	-29.345		C	43.618	-13.489	-4.371
															C	-5.752	-12.637	-7.885							C	30.677	40.968	36.72							C	-0.381	-0.916	-29.682		C	41.638	-11.536	-4.137
															C	-6.303	-11.473	-7.306							C	26.651	40.153	35.388							C	0.665	-0.166	-29.102		C	39.676	-13.935	-2.727
															C	-5.574	-10.26	-7.354							C	29.89	40.618	39.141							C	-1.255	-0.258	-30.728		C	39.936	-13.236	-3.914
															C	-4.259	-10.264	-7.876							C	33.013	40.368	36.798							C	-5.351	1.627	-19.823		C	38.862	-12.831	-4.736
															C	-6.272	-14.001	-7.492							C	31.99	41.265	37.125							C	-5.577	0.542	-20.682		C	37.536	-13.084	-4.322
															C	-6.276	-8.947	-7.073							C	32.314	42.506	37.705							C	-5.515	-0.758	-20.162		C	37.287	-13.757	-3.105
															C	-3.132	-8.56	-9.163							C	33.618	42.716	38.203							C	-5.391	-0.904	-18.774		C	38.368	-14.272	-2.366
															C	-3.471	-9.097	-7.913							C	34.614	41.734	38.007							C	-5.068	0.222	-18.009		C	39.097	-12.247	-6.112
															C	-3.054	-8.43	-6.741							C	34.336	40.622	37.182							N	-8.045	2.816	-28.852		C	35.896	-13.83	-2.512
															C	-2.468	-7.16	-6.843							C	31.296	43.624	37.637							C	-8.815	1.82	-29.35		C	38.16	-14.983	-1.173
															C	-2.227	-6.576	-8.096							C	35.894	41.811	38.811							C	-8.424	0.482	-29.201		C	37.667	-16.304	-1.169
															C	-2.486	-7.321	-9.264							C	35.094	38.334	37.266							C	-7.238	0.184	-28.515		C	37.46	-17.113	-2.423
															C	-3.174	-9.026	-5.363							C	35.312	39.659	36.864							C	-6.457	1.237	-28.019		N	30.709	-11.91	-8.418
															C	-1.693	-5.167	-8.119							C	36.442	39.963	36.076							C	-6.888	2.559	-28.201		N	34.12	-12.449	-6.591
															C	-3.441	-6.343	-11.232							C	37.377	38.956	35.794							C	0.337	3.528	-29.15		Cl	28.445	1.732	-15.173
															C	-2.303	-6.779	-10.546							C	37.17	37.636	36.221							C	0.203	2.199	-28.721		Cl	31.386	-11.928	-5.509
															C	-1.075	-6.897	-11.227							C	36.035	37.329	37							C	0.832	1.185	-29.453		Cl	33.457	-12.411	-9.518
															C	-1.027	-6.641	-12.616							C	36.659	41.297	35.407							C	1.585	1.547	-30.577		C	22.778	-11.389	-9.559
															C	0.19	-7.26	-10.48							C	38.144	36.598	35.725							C	1.65	2.9	-30.943		C	20.822	-12.764	-9.98
															C	-9.021	-19.147	-15.284							C	35.722	36.012	37.381							N	1.033	3.827	-30.232		C	21.555	-13.499	-10.923
															C	-8.334	-17.944	-15.072							C	36.433	35.328	38.392							C	-3.667	-3.732	-21.322		C	22.897	-13.189	-11.187
															C	-8.632	-17.17	-13.941							C	37.535	35.998	39.183							C	-3.878	-2.43	-20.83		C	19.391	-13.148	-9.712
															C	-9.625	-17.617	-13.056							N	34.293	46.143	40.475							C	-2.732	-1.698	-20.155		C	23.631	-14.086	-12.152
															C	-10.283	-18.828	-13.314							C	33.481	45.214	40.944							C	-1.284	-4.032	-21.631		C	25.708	-8.674	-14.035
															N	-10.292	-11.348	-6.009							C	33.246	44.033	40.225							C	-2.486	-4.438	-21.033		C	26.203	-9.972	-13.858
															C	-10.006	-11.84	-7.237							C	33.895	43.844	38.998							C	-2.473	-5.514	-20.121		C	26.696	-10.688	-14.965
															C	-8.678	-11.912	-7.683							C	34.756	44.851	38.544							C	-1.257	-6.151	-19.825		C	26.767	-10.061	-16.218
															C	-7.635	-11.499	-6.837							C	34.929	46.002	39.326							C	-0.045	-5.644	-20.319		C	26.345	-8.733	-16.38
															C	-7.958	-11.09	-5.533							H	28.699	38.225	33.768							C	-0.06	-4.499	-21.137		C	25.838	-8.025	-15.271
															C	-9.305	-10.991	-5.153							H	29.158	40.351	28.707							C	-3.7	-6.01	-19.399		C	27.104	-12.132	-14.845
															C	2.103	-8.035	-14.046							H	27.967	39.058	28.904							C	1.225	-6.41	-20.057		C	26.412	-8.153	-17.77
															C	0.811	-7.995	-13.502							H	29.691	38.744	29.198							C	1.407	-3.815	-22.915		Pd	40.939	9.63	-0.079
															C	0.192	-6.752	-13.312							H	30.304	36.868	32.112							C	1.122	-3.857	-21.546		Pd	41.923	-2.525	-7.854
															C	0.858	-5.607	-13.771							H	26.242	35.287	29.769							C	1.975	-3.195	-20.635		C	41.528	10.573	-2.686
															C	2.134	-5.743	-14.335							H	26.108	38.804	30.96							C	3.197	-2.654	-21.085		C	41.414	10.709	-4.077
															N	-9.969	-19.557	-14.41							H	25.715	37.907	29.48							C	3.491	-2.648	-22.467		C	40.347	10.084	-4.735
															C	-7.705	-13.585	-14.291							H	25.156	37.314	31.058							C	2.605	-3.263	-23.374		C	39.424	9.367	-3.964
															C	-8.429	-14.791	-14.414							H	27.113	32.926	30.544							C	1.584	-2.961	-19.194		C	39.619	9.28	-2.578
															C	-9.748	-14.858	-15.153							H	28.852	32.698	30.301							C	4.709	-1.939	-23.013		C	40.307	10.027	-6.14
															C	-8.423	-11.277	-14.261							H	27.845	33.283	28.966							C	2.137	-2.645	-25.657		C	41.117	9.096	-6.823
															C	-8.068	-12.419	-14.994							H	29.798	34.485	33.592							C	2.91	-3.375	-24.741		C	41.138	9.1	-8.234
															C	-7.999	-12.338	-16.401							H	31.293	33.539	28.522							C	3.799	-4.361	-25.218		C	40.24	9.911	-8.938
															C	-8.47	-11.186	-17.047							H	32.403	34.827	29.043							C	3.992	-4.506	-26.599		C	41.86	8.044	-6.026
															C	-8.945	-10.09	-16.313							H	30.662	35.114	29.013							C	3.259	-3.738	-27.514		C	41.466	7.21	-9.701
															C	-8.888	-10.117	-14.903							H	33.163	30.619	32.257							C	2.319	-2.803	-27.039		C	42.009	8.274	-8.966
															C	-7.381	-13.403	-17.27							H	33.159	31.196	33.922							C	4.527	-5.332	-24.324		C	43.406	8.47	-8.955
															C	-9.575	-8.966	-17.095							H	34.37	31.813	32.786							C	3.552	-3.94	-28.979		C	44.239	7.534	-9.586
															C	-8.187	-7.875	-14.387							H	33.628	33.868	34.732							C	1.443	-2.144	-27.917		C	43.7	6.414	-10.235
															C	-9.058	-8.944	-14.139							H	29.792	32.61	37.596							C	1.58	-0.774	-28.217		C	42.302	6.242	-10.274
															C	-9.853	-8.933	-12.972							H	28.465	32.535	35.243							C	2.723	0.047	-27.664		C	44.068	9.677	-8.342
															C	-9.677	-7.907	-12.016							H	29.245	30.979	35.601							N	6.66	-2.303	-18.827		C	44.668	5.463	-10.892
															C	-8.773	-6.853	-12.266							H	29.443	31.716	34.005							C	6.313	-3.476	-19.325		C	41.182	5.227	-12.153
															C	-8.053	-6.822	-13.477							H	31.542	32.883	39.606							C	5.093	-3.657	-19.983		C	41.72	5.111	-10.869
															C	-10.931	-9.972	-12.755							H	30.855	34.46	39.165							C	4.255	-2.555	-20.165		C	41.62	3.893	-10.171
															C	-8.658	-5.724	-11.266							H	32.605	34.284	39.358							C	4.631	-1.335	-19.581		C	41.107	2.752	-10.83
															C	-5.728	-6.352	-13.036							H	33.934	36.026	36.186							C	5.866	-1.25	-18.911		C	40.607	2.861	-12.147
															C	-6.942	-5.979	-13.628							H	34.606	31.499	37.235							H	-4.418	-5.284	-22.599		C	40.633	4.112	-12.799
															C	-6.998	-4.837	-14.444							H	33.73	31.76	38.758							H	-7.353	-0.803	-22.522		C	41.979	3.876	-8.701
															C	-5.864	-4.019	-14.563							H	35.466	31.418	38.772							H	-7.912	-1.617	-21.045		C	40.173	1.61	-12.88
															C	-4.67	-4.348	-13.903							H	30.301	44.216	28.158							H	-8.131	-2.391	-22.609		C	38.706	4.377	-14.226
															C	-4.573	-5.576	-13.211							H	30.72	42.669	30.051							H	-6.077	-2.444	-24.762		C	40.099	4.287	-14.086
															C	-8.274	-4.438	-15.133							H	26.489	41.946	30.241							H	-8.054	-6.975	-24.71		C	40.927	4.549	-15.196
															C	-3.589	-3.297	-13.896							H	26.199	43.549	28.374							H	-6.987	-5.674	-21.39		C	40.345	4.864	-16.431
															C	-3.382	-6.003	-12.589							H	33.731	30.243	27.681							H	-6.724	-7.156	-22.336		C	38.952	4.931	-16.576
															C	-2.196	-6.259	-13.312							H	31.998	31.073	29.256							H	-8.36	-6.489	-22.151		C	38.122	4.68	-15.465
															C	-2.188	-6.324	-14.824							H	34.915	33.751	30.936							H	-7.613	-6.79	-27.398		C	42.43	4.442	-15.15
															N	-11.242	-8.609	-8.222							H	36.592	32.859	29.335							H	-8.216	-5.226	-27.985		C	38.415	5.204	-17.958
															C	-9.953	-8.776	-8.433							H	39.057	31.144	40.649							H	-9.219	-6.21	-26.909		C	36.397	6.356	-15.569
															C	-9.385	-8.529	-9.687							H	38.353	32.62	38.782							H	-5.364	-4.678	-27.709		C	36.755	5.005	-15.497
															C	-10.205	-8.065	-10.721							H	35.01	33.856	41.18							H	-9.307	-1.12	-27.116		C	35.758	4.018	-15.375
															C	-11.558	-7.833	-10.435							H	35.851	32.381	42.99							H	-8.123	-0.503	-25.941		C	34.397	4.405	-15.357
															C	-12.049	-8.142	-9.156							H	29.01	42.932	34.155							H	-8.823	-2.12	-25.751		C	36.183	2.566	-15.308
															H	-6.127	-12.57	-13.24							H	28.104	43.39	32.715							H	-4.864	0.057	-30.086		C	31.653	2.119	-14.344
															H	-6.228	-17.903	-12.755							H	29.881	43.334	32.669							H	-6.26	-0.575	-30.99		C	32.65	3.101	-14.251
															H	-7.334	-17.424	-11.448							H	31.209	40.957	34.633							H	-4.713	-1.419	-31.056		C	33.385	3.43	-15.398
															H	-5.646	-16.92	-11.408							H	27.565	40.274	37.92							H	-3.002	-1.719	-28.681		C	33.09	2.758	-16.59
															H	-6.344	-13.27	-10.476							H	26.336	40.986	34.76							H	-2.596	-5.951	-31.204		C	32.077	1.79	-16.591
															H	-1.837	-15.134	-11.301							H	26.572	39.222	34.827							H	-6.074	-4.952	-30.397		C	42.693	-0.249	-9.347
															H	-4.319	-15.754	-13.998							H	25.999	40.096	36.26							H	-5.079	-6.405	-30.164		C	42.553	0.954	-10.052
															H	-3.089	-16.651	-13.088							H	29.583	39.632	39.492							H	-5.099	-5.574	-31.734		C	41.271	1.481	-10.249
															H	-2.685	-15.089	-13.831							H	29.295	41.378	39.647							H	-0.428	-4.881	-32.128		C	40.178	0.768	-9.738
															H	-2.279	-13.533	-7.982							H	30.939	40.765	39.39							H	0.047	-5.659	-30.603		C	40.41	-0.436	-9.056
															H	-1.112	-13.426	-9.319							H	32.775	39.468	36.251							H	0.538	-3.987	-30.947		C	43.535	-4.484	-6.605
															H	-1.63	-15.011	-8.706							H	30.446	43.387	38.276							H	0.246	-3.907	-28.173		C	43.853	-5.606	-5.828
															H	-2.926	-11.294	-9.212							H	30.951	43.733	36.609							H	-1.8	0.572	-30.278		C	42.814	-6.376	-5.29
															H	-7.25	-14.174	-7.937							H	31.72	44.575	37.952							H	-1.971	-0.956	-31.157		C	41.495	-5.99	-5.562
															H	-6.351	-14.056	-6.406							H	35.651	41.915	39.869							H	-0.631	0.117	-31.539		C	41.269	-4.849	-6.348
															H	-5.59	-14.781	-7.828							H	36.48	42.67	38.487							H	-5.309	2.627	-20.228		C	45.447	-11.821	-4.509
															H	-6.526	-8.877	-6.016							H	36.498	40.914	38.692							H	-5.62	0.699	-21.751		C	43.985	-12.138	-4.315
															H	-7.183	-8.895	-7.669							H	34.217	38.094	37.851							H	-5.289	-1.891	-18.344		C	42.987	-11.15	-4.194
															H	-5.665	-8.087	-7.338							H	38.228	39.183	35.169							H	-4.762	0.096	-16.98		C	43.993	-9.506	-2.746
															H	-3.44	-9.064	-10.068							H	35.833	41.98	35.598							H	-9.731	2.058	-29.871		C	43.312	-9.807	-3.933
															H	-2.203	-6.621	-5.945							H	36.745	41.147	34.331							H	-9.031	-0.311	-29.612		C	42.894	-8.762	-4.785
															H	-3.57	-10.04	-5.402							H	37.582	41.74	35.782							H	-5.528	1.032	-27.509		C	43.096	-7.42	-4.389
															H	-3.836	-8.405	-4.76							H	38.164	36.62	34.635							H	-6.29	3.377	-27.826		C	43.736	-7.132	-3.163
															H	-2.188	-9.054	-4.899							H	39.139	36.831	36.104							H	-0.159	4.31	-28.593		C	44.285	-8.182	-2.405
															H	-0.739	-5.138	-7.593							H	37.866	35.598	36.049							H	-0.394	1.958	-27.855		C	42.383	-9.053	-6.179
															H	-2.401	-4.509	-7.614							H	37.268	36.014	40.24							H	2.085	0.794	-31.168		C	43.711	-5.741	-2.566
															H	-1.546	-4.811	-9.137							H	37.699	37.024	38.861							H	2.214	3.179	-31.822		C	44.386	-8.285	0.005
															H	-4.372	-6.254	-10.692							H	38.463	35.442	39.052							H	-2.416	-2.25	-19.269		C	44.986	-7.932	-1.212
															H	0.026	-7.32	-9.407							H	32.987	45.36	41.895							H	-3.005	-0.687	-19.864		C	46.285	-7.383	-1.214
															H	0.95	-6.501	-10.664							H	32.571	43.282	40.61							H	-1.894	-1.61	-20.843		C	46.918	-7.108	0.007
															H	0.554	-8.228	-10.822							H	35.252	44.759	37.589							H	-1.294	-3.218	-22.341		C	47.081	-7.143	-2.471
															H	-8.794	-19.749	-16.152							H	35.579	46.788	38.969							H	-1.255	-7.014	-19.176		N	40.641	9.88	-1.996
															H	-7.585	-17.613	-15.776							Pd	32.668	24.941	12.604							H	-3.88	-7.05	-19.673		N	31.407	1.511	-15.489
															H	-9.885	-17.03	-12.188							Cl	32.142	23.384	11.043							H	-4.581	-5.422	-19.648		N	41.638	-0.888	-8.882
															H	-11.047	-19.179	-12.636							Cl	33.277	26.468	14.167							H	-3.532	-5.948	-18.325		N	42.279	-4.148	-6.827
															H	-10.808	-12.118	-7.905							N	32.136	23.719	13.994							H	1.929	-5.791	-19.504		Cl	42.381	8.39	1.164
															H	-8.469	-12.22	-8.697							C	31.821	22.992	14.838							H	1.671	-6.706	-21.007		Cl	41.118	-1.508	-5.991
															H	-7.18	-10.804	-4.841							C	31.439	22.107	15.882							H	1.004	-7.304	-19.474		Cl	42.809	-3.511	-9.696
															H	-9.558	-10.617	-4.172							C	30.355	21.234	15.705							H	0.748	-4.309	-23.614		Pd	27.725	11.764	-7.708
															H	2.617	-8.981	-14.121							C	29.974	20.372	16.743							H	1.639	-1.894	-18.979		C	39.461	10.9	-6.856
															H	0.331	-8.904	-13.171							C	30.676	20.382	17.957							H	2.269	-3.496	-18.536		C	39.436	10.839	-8.265
															H	0.418	-4.629	-13.645							C	31.76	21.253	18.133							H	0.569	-3.298	-18.995		C	38.606	11.885	-6.09
															H	2.664	-4.861	-14.663							C	32.141	22.116	17.095							H	4.395	-1.207	-23.758		C	37.383	11.236	-9.482
															H	-10.525	-15.209	-14.473							H	29.812	21.228	14.771							H	5.377	-2.661	-23.48		C	38.627	11.695	-9.028
															H	-9.662	-15.549	-15.991							H	29.139	19.7	16.608							H	5.253	-1.415	-22.229		C	39.1	12.952	-9.446
															H	-10.05	-13.885	-15.532							H	30.381	19.719	18.757							H	1.387	-1.958	-25.295		C	38.291	13.763	-10.255
															H	-8.357	-11.298	-13.182							H	32.301	21.261	19.067							H	4.694	-5.242	-26.965		C	37.021	13.329	-10.663
															H	-8.469	-11.144	-18.126							H	32.975	22.789	17.231							H	4.279	-5.178	-23.275		C	36.557	12.058	-10.263
															H	-8.137	-13.796	-17.949							C	36.789	35.807	0.525							H	5.601	-5.203	-24.457		C	40.467	13.444	-9.052
															H	-6.976	-14.219	-16.674							C	38.129	35.81	0.12							H	4.253	-6.349	-24.603		C	36.197	14.286	-11.487
															H	-6.572	-12.962	-17.852							C	38.94	36.929	0.411							H	3.314	-4.967	-29.255		C	35.403	11.07	-12.132
															H	-8.815	-8.489	-17.715							C	38.345	38.095	0.94							H	4.611	-3.758	-29.159		C	35.381	11.514	-10.806
															H	-10.02	-8.224	-16.434							C	40.447	36.867	0.29							H	2.972	-3.261	-29.602		C	34.198	11.419	-10.051
															H	-10.356	-9.373	-17.737							C	38.637	33.465	0.37							H	3.303	0.465	-28.486		C	33.018	10.934	-10.663
															H	-7.507	-7.926	-15.224							C	38.658	34.624	-0.42							H	3.393	-0.551	-27.049		C	33.047	10.478	-12.001
															H	-11.891	-9.474	-12.624							C	39.112	34.545	-1.753							H	2.324	0.858	-27.055		C	34.252	10.548	-12.733
															H	-10.702	-10.558	-11.864							C	39.617	33.33	-2.238							H	7.009	-4.302	-19.298		C	34.232	11.845	-8.599
															H	-11.016	-10.641	-13.609							C	39.634	32.182	-1.433							H	4.858	-4.603	-20.449		C	31.754	10.058	-12.668
															H	-8.215	-6.095	-10.342							C	39.184	32.262	-0.099							H	4.035	-0.447	-19.74		C	34.39	8.671	-14.239
															H	-9.651	-5.327	-11.057							C	39	35.68	-2.738							H	6.201	-0.29	-18.542		C	34.357	10.06	-14.046
															H	-8.041	-4.912	-11.645							C	40.05	30.894	-2.097							N	-5.053	1.422	-18.554		C	34.688	10.916	-15.115
															H	-5.681	-7.277	-12.479							C	37.927	30.708	1.239							Pd	-4.428	2.913	-17.464		C	35.053	10.369	-16.353
															H	-5.925	-3.097	-15.121							C	39.166	31.143	0.754							Cl	-6.491	3.931	-17.653		C	35.106	8.981	-16.539
															H	-9.055	-4.28	-14.389							C	40.35	30.549	1.242							Cl	-2.372	1.951	-17.359		C	34.77	8.122	-15.474
															H	-8.58	-5.226	-15.821							C	40.262	29.402	2.059							N	-3.76	4.422	-16.423		C	34.589	12.418	-15.028
															H	-8.12	-3.515	-15.691							C	39.002	28.898	2.449							C	-11.794	-4.151	-18.794		C	35.443	8.482	-17.921
															H	-4.001	-2.367	-13.503							C	37.831	29.582	2.066							C	-10.439	-4.459	-18.632		C	35.054	6.747	-15.532
															H	-3.242	-3.131	-14.916							C	41.704	31.187	1.022							C	-9.487	-3.423	-18.69		C	34.043	5.771	-15.427
															H	-2.747	-3.595	-13.274							C	38.921	27.558	3.148							C	-9.899	-2.08	-18.824		C	32.581	6.15	-15.529
															H	-1.546	-5.538	-15.221							C	36.391	29.508	4.008							C	-8.015	-3.765	-18.661		C	30.024	12.526	-9.168
															H	-3.187	-6.202	-15.237							C	36.585	29.275	2.639							C	-10.069	-5.372	-16.458		C	31.235	12.384	-9.857
															H	-1.809	-7.295	-15.142							C	35.525	28.772	1.862							C	-10.155	-5.579	-17.838		C	31.778	11.104	-10.021
															H	-9.335	-9.163	-7.642							C	34.284	28.522	2.465							C	-10.174	-6.891	-18.343		C	31.077	10.014	-9.486
															H	-8.337	-8.724	-9.86							C	34.082	28.774	3.83							C	-9.984	-7.965	-17.461		C	29.864	10.248	-8.82
															H	-12.226	-7.469	-11.203							C	35.163	29.22	4.622							C	-9.796	-7.75	-16.085		C	25.712	13.383	-6.563
															H	-13.099	-8.009	-8.944							C	35.708	28.418	0.41							C	-9.874	-6.439	-15.569		C	24.569	13.711	-5.822
															C	12.288	-5.392	-8.982							C	32.672	28.631	4.343							C	-10.325	-7.199	-19.809		C	23.8	12.681	-5.267
															C	12.762	-6.522	-8.307							C	35.255	30.821	6.418							C	-9.385	-8.944	-15.261		C	24.206	11.358	-5.491
															C	13.88	-6.399	-7.464							C	35.016	29.509	5.991							C	-10.91	-6.819	-13.413		C	25.368	11.122	-6.241
															C	14.622	-5.203	-7.435							C	34.757	28.506	6.95							C	-9.938	-6.166	-14.186		C	18.334	15.362	-4.483
															C	14.241	-7.554	-6.558							C	34.473	28.882	8.281							C	-9.306	-5.024	-13.656		C	18.026	13.9	-4.282
															C	13.487	-8.335	-9.686							C	34.923	27.041	6.611							C	-9.753	-4.484	-12.438		C	19.02	12.904	-4.201
															C	12.493	-7.776	-8.877							C	40.263	40.729	2.722							C	-10.594	-5.239	-11.597		C	20.664	13.917	-2.76
															C	11.238	-8.406	-8.788							C	39.491	39.58	2.499							C	-11.178	-6.425	-12.093		C	20.364	13.23	-3.944
															C	11.056	-9.653	-9.409							C	39.134	39.233	1.188							C	-8.019	-4.493	-14.246		C	21.412	12.79	-4.782
															C	12.099	-10.27	-10.122							C	39.566	40.045	0.13							C	-10.79	-4.795	-10.165		C	22.753	12.98	-4.377
															C	13.323	-9.589	-10.291							C	40.337	41.184	0.406							C	-13.333	-6.306	-10.993		C	23.038	13.634	-3.158
															C	10.094	-7.85	-7.981							N	43.637	27.338	3.364							C	-12.227	-7.067	-11.405		C	21.988	14.201	-2.413
															C	11.881	-11.701	-10.542							C	43.285	27.253	2.094							C	-12.252	-8.467	-11.221		C	21.13	12.264	-6.172
															C	13.978	-10.236	-12.529							C	42.181	27.965	1.603							C	-13.399	-9.075	-10.689		C	24.427	13.615	-2.556
															C	14.325	-10.02	-11.187							C	41.435	28.754	2.487							C	-14.478	-8.303	-10.232		C	21.877	14.297	-0.004
															C	15.68	-9.802	-10.872							C	41.848	28.822	3.823							C	-14.393	-6.898	-10.294		C	22.235	14.899	-1.218
															C	16.582	-9.451	-11.892							C	42.973	28.088	4.225							C	-11.063	-9.363	-11.456		C	22.784	16.197	-1.215
															C	16.215	-9.628	-13.242							C	34.451	26.73	11.305							C	-15.702	-9.036	-9.747		C	23.052	16.83	0.008
															C	14.945	-10.168	-13.543							C	34.91	27.628	10.331							C	-16.065	-5.199	-10.599		C	23.036	16.994	-2.47
															C	16.183	-9.958	-9.457							C	34.097	27.908	9.225							C	-15.377	-6.061	-9.739		N	29.392	11.474	-8.684
															C	17.183	-9.191	-14.32							C	32.868	27.243	9.126							C	-15.482	-5.88	-8.344		N	26.069	12.125	-6.735
															C	13.568	-9.431	-15.378							C	32.488	26.359	10.147							C	-16.406	-4.941	-7.832		Cl	39.248	11.092	-0.483
															C	14.514	-10.331	-14.871							N	40.663	41.496	1.682							C	-14.485	-6.572	-7.439		Cl	28.712	11.059	-5.79
															C	15.003	-11.362	-15.699							N	33.273	26.145	11.186							C	-8.372	-0.03	-16.163		Cl	26.765	12.552	-9.608
															C	14.622	-11.402	-17.048							C	36.196	36.953	1.069							C	-8.815	-1.169	-16.851		Pd	41.882	-2.461	7.755
															C	13.742	-10.446	-17.577							C	36.968	38.118	1.247							C	-9.109	-1.076	-18.219		C	41.465	10.654	2.531
															C	13.178	-9.479	-16.723							C	36.318	39.43	1.629							C	-8.837	0.144	-18.854		C	41.311	10.805	3.917
															C	15.911	-12.457	-15.202							C	34.749	36.88	3.006							C	-8.516	1.259	-18.068		C	40.273	10.123	4.562
															C	13.427	-10.525	-19.048							C	34.904	36.843	1.613							C	-8.305	-1.465	-10.851		C	39.401	9.353	3.782
															C	13.069	-7.21	-17.486							C	33.777	36.65	0.793							C	-8.566	-2.816	-11.109		C	39.627	9.262	2.402
															C	12.411	-8.412	-17.216							C	32.516	36.471	1.381							C	-9.46	-3.145	-12.13		C	40.205	10.085	5.966
															C	11.011	-8.434	-17.105							C	32.365	36.482	2.776							C	-10.005	-2.103	-12.892		C	41.034	9.192	6.68
															C	10.279	-7.227	-17.195							C	33.482	36.756	3.594							C	-9.683	-0.776	-12.565		C	40.994	9.187	8.09
															C	10.335	-9.777	-16.943							C	33.873	36.711	-0.708							C	-16.28	-3.776	-4.307		C	40.049	9.973	8.76
															C	17.997	-4.461	-6.087							C	31.008	36.105	3.314							C	-16.08	-3.808	-5.694		C	41.87	8.192	5.91
															C	16.599	-4.535	-6.135							C	34.144	35.876	5.734							C	-16.631	-4.856	-6.446		C	41.317	7.286	9.542
															C	16	-5.285	-7.155							C	33.39	36.797	4.997							C	-17.337	-5.868	-5.782		C	41.856	8.382	8.854
															C	16.831	-6.078	-7.958							C	32.666	37.8	5.675							C	-17.511	-5.79	-4.393		C	43.24	8.646	8.941
															C	18.221	-5.985	-7.804							C	32.507	37.708	7.075							N	-8.281	1.133	-16.776		C	44.072	7.748	9.625
															N	19.866	-7.075	-10.966							C	33.153	36.682	7.797							N	-16.984	-4.757	-3.696		C	43.545	6.601	10.235
															C	18.725	-6.491	-11.274							C	34.078	35.849	7.133							C	-12.215	-2.833	-18.994		C	42.158	6.361	10.178
															C	17.587	-7.259	-11.558							C	32.174	39.035	4.952							C	-11.256	-1.809	-19.123		C	43.884	9.885	8.373
															C	17.694	-8.657	-11.568							C	32.723	36.401	9.22							C	-11.724	-0.424	-19.52		C	44.512	5.685	10.94
															C	18.926	-9.231	-11.232							C	34.67	33.532	7.453							C	-13.631	-2.062	-17.211		C	41.109	5.284	12.063
															C	20.004	-8.386	-10.933							C	34.837	34.877	7.812							C	-13.501	-2.5	-18.538		C	41.591	5.213	10.753
															C	7.322	-7.474	-14.969							C	35.811	35.22	8.774							C	-14.574	-2.332	-19.432		C	41.502	4.008	10.033
															C	8.654	-7.508	-15.4							C	36.52	34.202	9.429							C	-15.69	-1.585	-19.028		C	41.023	2.844	10.677
															C	8.948	-7.194	-16.733							C	36.32	32.854	9.1							C	-15.736	-0.993	-17.756		C	40.562	2.912	12.011
															C	7.88	-6.87	-17.584							C	35.353	32.512	8.131							C	-14.699	-1.235	-16.83		C	40.597	4.145	12.696
															C	6.581	-6.818	-17.057							C	36.235	36.636	9.067							C	-14.541	-2.844	-20.848		C	41.864	4.022	8.564
															C	12.954	-4.162	-8.888							C	37.259	31.857	9.73							C	-16.843	-0.012	-17.472		C	40.164	1.637	12.724
															C	14.116	-4.058	-8.092							C	35.098	31.178	7.762							C	-15.848	-1.349	-14.73		C	38.706	4.351	14.177
															C	14.816	-2.724	-7.944							C	34.563	30.237	8.667							C	-14.807	-0.803	-15.49		C	40.095	4.281	14.001
															C	13.655	-3.035	-10.91							C	33.933	30.68	9.97							C	-13.856	0.046	-14.865		C	40.948	4.529	15.094
															C	12.699	-3.217	-9.899							C	29.536	39.552	8.319							C	-14.052	0.428	-13.506		C	40.394	4.814	16.35
															C	11.47	-2.538	-9.978							C	30.305	38.621	7.606							C	-15.236	0.031	-12.839		C	39.004	4.866	16.53
															C	11.236	-1.652	-11.041							C	31.698	38.638	7.753							C	-16.09	-0.919	-13.424		C	38.149	4.627	15.435
															C	12.211	-1.435	-12.027							C	32.261	39.588	8.613							C	-12.667	0.572	-15.645		C	42.451	4.437	15.008
															C	13.436	-2.133	-11.961							C	31.416	40.488	9.279							C	-15.747	0.778	-11.628		C	38.497	5.108	17.928
															C	10.437	-2.649	-8.888							H	36.199	34.909	0.408							C	-16.636	-2.415	-11.618		C	36.422	6.295	15.594
															C	11.918	-0.365	-13.047							H	40.898	37.108	1.253							C	-17.068	-1.585	-12.663		C	36.782	4.946	15.501
															C	13.991	-2.566	-14.266							H	40.783	37.588	-0.455							C	-18.408	-1.663	-13.092		C	35.787	3.962	15.346
															C	14.377	-2.088	-13.008							H	40.79	35.878	-0.006							C	-19.269	-2.608	-12.515		C	34.428	4.35	15.308
															C	15.73	-1.766	-12.771							H	38.276	33.524	1.387							C	-18.819	-3.472	-11.508		C	36.211	2.51	15.276
															C	16.693	-2.022	-13.773							H	39.936	33.262	-3.267							C	-17.507	-3.331	-11.012		C	31.761	2.025	14.181
															C	16.299	-2.556	-15.019							H	38.527	36.554	-2.293							C	-19.005	-0.709	-14.093		C	32.748	3.021	14.129
															C	14.925	-2.725	-15.296							H	39.997	35.953	-3.085							C	-19.777	-4.53	-11.024		C	33.414	3.376	15.31
															C	16.136	-1.001	-11.531							H	38.402	35.356	-3.59							C	-16.962	-4.248	-10.101		C	33.064	2.716	16.494
															C	17.363	-3.062	-15.968							H	39.421	30.723	-2.97							C	-17.141	-4.113	-8.709		C	32.067	1.732	16.452
															C	13.731	-4.393	-16.558							H	39.949	30.044	-1.424							C	-18.111	-3.102	-8.137		C	42.635	-0.137	9.178
															C	14.458	-3.194	-16.538							H	41.09	30.974	-2.415							N	-10.954	2.092	-11.178		C	42.487	1.076	9.864
															C	14.527	-2.411	-17.711							H	37.027	31.234	0.955							C	-11.318	2.701	-12.332		C	41.199	1.588	10.068
															C	13.968	-2.9	-18.902							H	42.335	30.516	0.441							C	-12.398	2.22	-13.086		C	40.11	0.856	9.574
															C	13.25	-4.104	-18.921							H	42.174	31.379	1.987							C	-13.006	1.001	-12.738		C	40.352	-0.357	8.911
															C	13.094	-4.832	-17.726							H	41.624	32.133	0.491							C	-12.638	0.421	-11.511		C	43.509	-4.438	6.555
															C	15.098	-1.016	-17.755							H	39.468	26.814	2.569							C	-11.634	1.01	-10.727		C	43.836	-5.575	5.804
															C	12.669	-4.549	-20.238							H	37.892	27.218	3.245							H	-12.532	-4.896	-18.532		C	42.804	-6.367	5.286
															C	12.352	-6.023	-17.671							H	39.358	27.635	4.143							H	-7.521	-3.307	-19.516		C	41.481	-5.991	5.559
															C	10.955	-6.012	-17.461							H	37.21	29.888	4.601							H	-7.866	-4.843	-18.723		C	41.247	-4.835	6.319
															C	10.196	-4.703	-17.379							H	33.461	28.156	1.869							H	-7.559	-3.399	-17.743		C	45.478	-11.817	4.523
															N	20.69	-1.028	-13.024							H	35.954	29.313	-0.161							H	-10.231	-4.375	-16.077		C	44.016	-12.136	4.34
															C	20.152	-2.108	-12.412							H	34.788	27.989	0.015							H	-9.937	-8.971	-17.853		C	43.015	-11.149	4.231
															C	18.82	-2.472	-12.655							H	36.513	27.69	0.312							H	-10.416	-6.289	-20.4		C	44.009	-9.509	2.769
															C	18.046	-1.709	-13.542							H	32.357	27.593	4.24							H	-11.216	-7.81	-19.957		C	43.334	-9.806	3.962
															C	18.637	-0.605	-14.174							H	32.012	29.265	3.751							H	-9.451	-7.753	-20.15		C	42.909	-8.757	4.805
															C	19.972	-0.281	-13.894							H	32.592	28.926	5.387							H	-10.206	-9.661	-15.231		C	43.093	-7.417	4.396
															H	11.533	-5.521	-9.744							H	35.56	31.567	5.698							H	-9.124	-8.651	-14.246		C	43.725	-7.134	3.164
															H	15.014	-7.265	-5.848							H	35.298	26.904	5.598							H	-8.516	-9.413	-15.721		C	44.286	-8.186	2.416
															H	14.601	-8.394	-7.151							H	33.965	26.531	6.698							H	-11.505	-7.605	-13.856		C	42.41	-9.04	6.206
															H	13.356	-7.86	-6							H	35.638	26.59	7.3							H	-7.683	-5.12	-15.072		C	43.683	-5.751	2.551
															H	14.381	-7.758	-9.871							H	40.542	41.001	3.729							H	-7.246	-4.495	-13.478		C	44.987	-7.937	1.223
															H	10.119	-10.175	-9.282							H	39.177	38.965	3.33							H	-8.168	-3.477	-14.608		C	46.284	-7.385	1.226
															H	10.363	-6.908	-7.506							H	39.302	39.8	-0.888							H	-11.309	-3.837	-10.145		C	47.077	-7.139	2.485
															H	9.819	-8.568	-7.209							H	40.673	41.814	-0.404							H	-9.819	-4.691	-9.683		N	40.646	9.883	1.839
															H	9.24	-7.686	-8.638							H	43.847	26.625	1.417							H	-11.359	-5.52	-9.588		N	31.464	1.426	15.319
															H	12.787	-12.128	-10.968							H	41.891	27.881	0.565							H	-13.333	-5.237	-11.142		N	41.583	-0.798	8.736
															H	11.079	-11.742	-11.28							H	41.288	29.405	4.54							H	-13.437	-10.15	-10.591		N	42.251	-4.11	6.774
															H	11.596	-12.289	-9.67							H	43.28	28.12	5.261							H	-10.179	-8.79	-11.73		Cl	41.039	-1.515	5.871
															H	12.943	-10.38	-12.802							H	35.066	26.535	12.171							H	-11.296	-10.07	-12.252		Cl	42.804	-3.377	9.615
															H	16.542	-8.999	-9.083							H	35.864	28.123	10.449							H	-10.847	-9.915	-10.541		Pd	27.59	11.744	7.809
															H	16.999	-10.68	-9.443							H	32.209	27.431	8.29							H	-15.438	-9.643	-8.881		C	39.304	10.927	6.65
															H	15.388	-10.32	-8.806							H	31.536	25.851	10.077							H	-16.067	-9.687	-10.541		C	39.259	10.892	8.06
															H	18.119	-9.738	-14.206							H	35.235	39.338	1.683							H	-16.495	-8.344	-9.469		C	38.384	11.818	5.844
															H	17.378	-8.122	-14.227							H	36.556	40.182	0.877							H	-15.914	-5.277	-11.666		C	37.307	11.203	9.448
															H	16.793	-9.374	-15.318							H	36.693	39.755	2.599							H	-13.474	-6.349	-7.78		C	38.425	11.749	8.799
															H	13.201	-8.631	-14.751							H	35.618	37.033	3.63							H	-14.645	-7.649	-7.472		C	38.72	13.12	8.957
															H	15.021	-12.172	-17.692							H	31.653	36.29	0.757							H	-14.571	-6.243	-6.406		C	37.829	13.941	9.664
															H	16.107	-12.36	-14.135							H	34.301	37.668	-1.006							H	-8.203	-0.088	-15.1		C	36.667	13.408	10.24
															H	16.856	-12.412	-15.743							H	34.504	35.901	-1.072							H	-9.052	-2.068	-16.303		C	36.399	12.033	10.12
															H	15.44	-13.423	-15.385							H	32.881	36.611	-1.147							H	-9.034	0.271	-19.908		C	39.984	13.759	8.444
															H	12.995	-11.501	-19.269							H	30.733	35.123	2.927							H	-8.502	2.241	-18.52		C	35.734	14.322	10.988
															H	14.348	-10.405	-19.618							H	30.273	36.838	2.982							H	-7.612	-1.223	-10.058		C	35.372	11	12.041
															H	12.721	-9.753	-19.348							H	31.005	36.063	4.401							H	-8.068	-3.588	-10.54		C	35.267	11.467	10.729
															H	14.149	-7.185	-17.489							H	34.776	35.17	5.216							H	-10.69	-2.317	-13.701		C	34.045	11.365	10.041
															H	10.673	-10.446	-17.734							H	31.085	39.066	4.976							H	-10.131	0.025	-13.137		C	32.898	10.899	10.723
															H	9.252	-9.691	-17.014							H	32.498	39.046	3.913							H	-15.87	-2.965	-3.723		C	33	10.457	12.062
															H	10.596	-10.203	-15.975							H	32.575	39.923	5.44							H	-15.506	-3.032	-6.179		C	34.25	10.502	12.715
															H	18.464	-3.775	-5.397							H	31.641	36.278	9.252							H	-17.75	-6.698	-6.337		C	34.021	11.706	8.566
															H	15.999	-3.935	-5.467							H	33.014	37.231	9.864							H	-18.068	-6.558	-3.877		C	31.743	10.069	12.811
															H	16.416	-6.669	-8.76							H	33.177	35.489	9.603							H	-12.785	-0.408	-19.759		C	34.461	8.61	14.206
															H	18.859	-6.536	-8.474							H	33.928	33.269	6.712							H	-11.185	-0.105	-20.411		C	34.426	9.999	14.015
															H	18.666	-5.415	-11.305							H	37.291	34.465	10.139							H	-11.541	0.278	-18.707		C	34.724	10.857	15.091
															H	16.651	-6.779	-11.802							H	35.706	37.351	8.439							H	-12.824	-2.243	-16.517		C	35.039	10.313	16.345
															H	19.048	-10.304	-11.222							H	37.304	36.734	8.881							H	-16.486	-1.404	-19.735		C	35.097	8.924	16.53
															H	20.969	-8.817	-10.707							H	36.032	36.861	10.114							H	-15.411	-3.477	-21.02		C	34.802	8.064	15.453
															H	7.09	-7.721	-13.944							H	38.287	32.16	9.531							H	-13.64	-3.427	-21.036		C	34.637	12.353	14.953
															H	9.443	-7.771	-14.709							H	37.094	31.84	10.808							H	-14.571	-1.999	-21.536		C	35.401	8.425	17.919
															H	8.057	-6.64	-18.624							H	37.11	30.856	9.33							H	-16.414	0.951	-17.195		C	35.082	6.689	15.524
															H	5.805	-6.543	-17.659							H	32.907	30.315	10.016							H	-17.469	-0.381	-16.661		C	34.072	5.715	15.382
															H	14.894	-2.474	-6.886							H	33.91	31.765	10.055							H	-17.462	0.116	-18.36		C	32.608	6.093	15.435
															H	14.265	-1.923	-8.432							H	34.499	30.278	10.81							H	-16.486	-2.103	-15.168		C	29.903	12.5	9.244
															H	15.814	-2.784	-8.38							H	28.462	39.54	8.203							H	-12.635	0.194	-16.66		C	31.116	12.357	9.93
															H	14.563	-3.621	-10.894							H	29.832	37.898	6.956							H	-11.741	0.292	-15.143		C	31.627	11.071	10.145
															H	10.313	-1.093	-11.081							H	33.331	39.625	8.761							H	-12.73	1.655	-15.722		C	30.889	9.978	9.669
															H	9.597	-1.99	-9.106							H	31.85	41.219	9.946							H	-15.734	0.123	-10.757		C	29.678	10.215	9.001
															H	10.882	-2.358	-7.936							Pd	45.161	26.291	4.005							H	-16.769	1.108	-11.815		C	25.633	13.377	6.594
															H	10.076	-3.675	-8.824							Cl	43.925	25.554	5.758							H	-15.137	1.657	-11.424		C	24.509	13.714	5.83
															H	11.064	-0.67	-13.652							Cl	46.366	26.958	2.205							H	-15.596	-2.408	-11.329		C	23.721	12.688	5.292
															H	12.774	-0.188	-13.697							N	46.689	25.323	4.665							H	-20.29	-2.682	-12.862		C	24.088	11.362	5.561
															H	11.677	0.564	-12.531							C	47.604	24.735	5.062							H	-19.328	-1.265	-14.973		C	25.232	11.117	6.336
															H	12.954	-2.813	-14.443							C	48.722	24.008	5.552							H	-18.283	0.051	-14.39		C	18.255	15.371	4.422
															H	16.639	-0.079	-11.823							C	48.653	23.382	6.805							H	-19.866	-0.214	-13.646		C	17.957	13.906	4.232
															H	16.812	-1.608	-10.929							C	49.751	22.655	7.287							H	-20.061	-5.168	-11.861		C	18.957	12.914	4.163
															H	15.272	-0.735	-10.925							C	50.917	22.553	6.515							H	-20.669	-4.049	-10.624		C	20.62	13.924	2.74
															H	18.014	-3.76	-15.441							C	50.986	23.179	5.262							H	-19.333	-5.149	-10.246		C	20.303	13.244	3.924
															H	17.955	-2.224	-16.335							C	49.888	23.906	4.78							H	-18.852	-3.618	-7.525		C	21.339	12.809	4.779
															H	16.929	-3.581	-16.82							H	47.753	23.458	7.398							H	-18.635	-2.554	-8.916		C	22.685	12.987	4.389
															H	13.631	-4.974	-15.653							H	49.698	22.174	8.252							H	-17.571	-2.384	-7.521		C	22.988	13.628	3.167
															H	14.045	-2.313	-19.805							H	51.762	21.993	6.887							H	-10.803	3.589	-12.674		C	21.95	14.198	2.407
															H	15.94	-0.995	-18.446							H	51.885	23.1	4.669							H	-12.743	2.793	-13.934		C	21.035	12.306	6.174
															H	15.435	-0.688	-16.774							H	49.94	24.385	3.814							H	-13.122	-0.482	-11.168		C	24.381	13.589	2.576
															H	14.33	-0.328	-18.107							Pd	32.101	76.747	24.043							H	-11.375	0.558	-9.778		C	22.216	14.896	1.217
															H	13.476	-4.669	-20.962							Cl	31.245	78.844	24.131							N	-8.875	-0.502	-11.555		C	22.769	16.193	1.225
															H	11.977	-3.789	-20.599							Cl	32.912	74.635	23.878							Pd	-8.397	1.339	-11.075		C	23.009	16.983	2.486
															H	12.138	-5.495	-20.143							N	33.618	77.4	23.054							Cl	-8.639	0.832	-8.88		N	29.241	11.445	8.809
															H	9.422	-4.684	-18.145							C	34.531	77.793	22.459							Cl	-8.235	1.878	-13.292		N	25.954	12.116	6.809
															H	10.841	-3.841	-17.533							C	35.652	78.275	21.731							N	-7.833	3.151	-10.594		Cl	26.618	12.574	9.685
															H	9.736	-4.61	-16.395							C	35.558	79.474	21.009							C	1.191	-9.539	17.46		Cl	28.532	10.832	5.956
															H	20.75	-2.686	-11.723							C	36.666	79.95	20.294							C	-0.129	-9.236	17.819		H	18.149	-11.283	-2.11
															H	18.387	-3.323	-12.152							C	37.868	79.226	20.299							C	-0.372	-8.18	18.719		H	18.062	-11.206	-4.587
															H	18.062	0.005	-14.856							C	37.961	78.027	21.02							C	0.667	-7.273	19.026		H	22.039	-9.569	-4.547
															H	20.428	0.575	-14.37							C	36.853	77.551	21.735							C	-1.739	-8.096	19.357		H	21.987	-9.701	-2.07
															C	27.897	-2.743	-3.582							H	34.633	80.032	21.005							C	-1.661	-8.5	16.136		H	19.84	-9.796	-10.028
															C	27.264	-1.651	-4.193							H	36.595	80.873	19.738							C	-1.132	-9.553	16.889		H	19.397	-7.736	-5.197
															C	26.67	-1.828	-5.458							H	38.722	79.593	19.749							C	-1.58	-10.866	16.651		H	17.845	-8.606	-5.188
															C	26.472	-3.141	-5.929							H	38.886	77.469	21.023							C	-2.617	-11.075	15.727		H	18.158	-7.345	-6.387
															C	26.769	-0.694	-6.446							H	36.924	76.627	22.29							C	-3.242	-9.996	15.078		H	19.827	-7.112	-9.653
															C	28.865	0.01	-3.506							C	24.879	73.638	28.262							C	-2.755	-8.689	15.285		H	14.916	-7.369	-9.074
															C	27.527	-0.367	-3.685							C	25.1	73.312	26.919							C	-1.074	-12.063	17.413		H	15.54	-9.128	-7.115
															C	26.5	0.511	-3.282							C	26.309	73.692	26.303							C	-4.498	-10.301	14.302		H	16.814	-10.234	-7.668
															C	26.836	1.778	-2.782							C	27.18	74.58	26.973							C	-3.108	-7.578	13.178		H	15.419	-9.909	-8.706
															C	28.175	2.177	-2.655							C	26.706	73.009	25.011							C	-3.228	-7.569	14.573		H	15.026	-4.738	-9.686
															C	29.201	1.273	-3.002							C	24.084	71.127	26.831							C	-3.403	-6.337	15.236		H	14.903	-5.749	-11.141
															C	25.039	0.14	-3.285							C	24.213	72.417	26.296							C	-3.176	-5.13	14.538		H	16.118	-4.463	-11.057
															C	28.425	3.61	-2.262							C	23.365	72.819	25.245							C	-3.12	-5.149	13.127		H	19.044	-6.259	-12.414
															C	31.135	1.825	-1.641							C	22.463	71.897	24.695							C	-3.136	-6.384	12.447		H	18.997	-4.477	-8.059
															C	30.565	1.597	-2.897							C	22.355	70.597	25.211							C	-3.865	-6.324	16.675		H	17.36	-3.874	-8.401
															C	31.376	1.624	-4.045							C	23.211	70.191	26.257							C	-3.285	-3.87	12.338		H	18.708	-2.744	-8.189
															C	32.786	1.576	-3.922							C	23.294	74.235	24.731							C	-1.772	-6.063	10.475		H	20.965	-1.245	-12.49
															C	33.345	1.673	-2.619							C	21.227	69.749	24.682							C	-2.99	-6.461	11.049		H	19.273	-1.005	-12.985
															C	32.515	2.023	-1.533							C	22.802	68.828	28.204							C	-3.919	-7.174	10.264		H	20.352	-1.992	-13.969
															C	30.7	2.135	-5.289							C	23.116	68.916	26.844							C	-3.592	-7.525	8.947		H	22.204	-4.283	-13.286
															C	34.735	1.186	-2.268							C	23.516	67.756	26.152							C	-2.365	-7.147	8.386		H	19.272	-5.592	-17.057
															C	32.816	1.47	0.801							C	23.306	66.487	26.74							C	-1.491	-6.322	9.125		H	17.489	-4.362	-14.044
															C	33.057	2.338	-0.273							C	22.862	66.401	28.081							C	-5.296	-7.545	10.752		H	17.412	-5.785	-15.103
															C	33.818	3.506	-0.059							C	22.684	67.582	28.83							C	-2.017	-7.74	7.044		H	17.49	-4.154	-15.801
															C	34.444	3.702	1.181							C	24.34	67.917	24.894							C	0.923	-6.282	9.174		H	21.067	-5.964	-18.425
															C	34.303	2.766	2.216							C	22.398	65.078	28.652							C	-0.276	-5.861	8.588		H	22.485	-6.654	-17.611
															C	33.426	1.674	2.048							C	23.592	67.141	31.03							C	-0.247	-4.922	7.539		H	22.491	-4.947	-18.117
															C	33.965	4.601	-1.084							C	22.517	67.548	30.226							C	0.989	-4.564	6.957		H	23.34	-7.272	-15.185
															C	35.146	2.976	3.447							C	21.313	67.957	30.828							C	-1.522	-4.19	7.179		H	23.267	-2.376	-14.85
															C	33.881	-0.608	2.587							C	21.209	67.971	32.227							C	1.223	-3.64	18.687		H	23.172	-2.694	-16.596
															C	33.36	0.627	2.982							C	22.292	67.591	33.032							C	1.198	-4.995	18.342		H	24.607	-1.93	-15.913
															C	32.589	0.712	4.16							C	23.476	67.117	32.427							C	0.418	-5.88	19.102		H	28.168	-0.892	-13.567
															C	32.371	-0.453	4.927							C	20.099	68.309	30.011							C	-0.495	-5.307	20.005		H	26.427	-2.658	-13.494
															C	31.921	2.003	4.58							C	22.142	67.807	34.517							C	-0.506	-3.913	20.181		H	27.267	-3.477	-17.632
															C	23.443	-5.241	-6.47							C	25.767	67.485	33.073							N	-1.861	-1.643	16.428		H	28.96	-1.666	-17.57
															C	24.788	-4.901	-6.267							C	24.594	66.73	33.188							C	-3.058	-2.115	16.723		H	16.631	0.679	-9.183
															C	25.198	-3.56	-6.396							C	24.585	65.581	34.006							C	-3.545	-3.282	16.119		H	16.888	-1.473	-10.381
															C	24.212	-2.641	-6.799							C	25.67	65.346	34.878							C	-2.718	-3.992	15.238		H	21.148	-1.043	-9.979
															C	22.903	-3.082	-7.038							C	23.495	64.54	33.876							C	-1.434	-3.481	14.996		H	20.745	1.114	-8.82
															C	34.119	0.841	-7.367							C	30.702	75.23	25.995							C	-1.05	-2.273	15.599		H	15.975	3.917	-7.069
															C	33.296	0.773	-6.223							C	29.604	74.712	26.697							C	1.284	-1.925	4.36		H	15.41	5.883	-5.671
															C	33.612	1.537	-5.079							C	28.312	75.094	26.315							C	1.379	-2.56	5.608		H	19.626	6.61	-5.219
															C	34.78	2.305	-5.144							C	28.174	75.97	25.231							C	1.003	-3.905	5.714		H	20.045	4.625	-6.648
															C	35.614	2.183	-6.258							C	29.328	76.439	24.586							C	0.514	-4.546	4.57		H	14.278	12.266	-3.573
															C	29.685	-0.248	7.476							C	22.713	64.049	24							C	0.443	-3.832	3.365		H	14.647	10.812	-4.526
															C	30.315	-0.494	6.248							C	22.601	65.207	24.783							C	2.26	-8.794	17.972		H	14.468	12.374	-5.336
															C	31.706	-0.357	6.162							C	23.381	65.327	25.941							C	1.995	-7.699	18.81		H	15.915	14.292	-4.392
															C	32.411	0.005	7.316							C	24.263	64.282	26.247							C	3.146	-7.075	19.564		H	19.394	10.795	-4.006
															C	31.699	0.237	8.501							C	24.284	63.144	25.425							C	3.781	-7.81	16.384		H	15.968	10.301	-2.093
															C	28.05	-3.949	-4.276							C	26.412	62.088	36.502							C	3.482	-8.841	17.285		H	18.893	8.784	-6.324
															C	27.421	-4.099	-5.526							C	26.472	63.156	35.595							C	4.37	-9.92	17.429		H	17.818	10.185	-6.427
															C	28.003	-5.04	-6.549							C	25.629	64.263	35.775							C	5.573	-9.925	16.706		H	17.235	8.606	-6.943
															C	30.309	-4.413	-3.569							C	24.751	64.273	36.87							C	5.891	-8.871	15.833		H	17.196	5.076	-3.244
															C	29.007	-4.873	-3.818							C	24.728	63.179	37.746							C	4.994	-7.795	15.683		H	15.585	5.352	-2.561
															C	28.667	-6.2	-3.479							N	30.529	76.061	24.983							C	4.091	-11.029	18.407		H	17.041	5.782	-1.637
															C	29.674	-7.081	-3.062							N	25.55	62.124	37.543							C	7.237	-8.873	15.16		H	16.895	8.69	-0.019
															C	30.994	-6.64	-2.894							C	25.753	74.489	28.95							C	5.122	-7.088	13.382		H	12.372	6.675	-0.04
															C	31.309	-5.284	-3.113							C	26.883	75.008	28.286							C	5.218	-6.773	14.742		H	12.976	6.063	-2.59
															C	27.25	-6.712	-3.427							C	27.683	76.137	28.899							C	5.298	-5.424	15.14		H	13.772	7.427	-3.398
															C	32.028	-7.682	-2.548							C	26.558	74.087	31.195							C	5.298	-4.405	14.162		H	12.293	7.698	-2.463
															C	32.815	-4.775	-1.306							C	25.591	74.635	30.339							C	5.275	-4.736	12.788		H	18.181	-11.31	2.022
															C	32.529	-4.734	-2.677							C	24.464	75.278	30.886							C	5.169	-6.09	12.399		H	18.129	-11.235	4.501
															C	33.396	-4.044	-3.552							C	24.309	75.337	32.279							C	5.548	-5.108	16.598		H	22.064	-9.502	4.404
															C	34.527	-3.379	-3.028							C	25.266	74.771	33.135							C	5.434	-3.63	11.768		H	21.984	-9.645	1.928
															C	34.809	-3.429	-1.648							C	26.435	74.2	32.588							C	3.71	-5.993	10.467		H	19.998	-9.863	9.926
															C	33.969	-4.172	-0.794							C	23.461	75.995	30.021							C	4.89	-6.464	11.069		H	17.882	-8.634	5.145
															C	33.21	-4.104	-5.054							C	24.931	74.739	34.604							C	5.643	-7.462	10.414		H	19.414	-7.73	5.139
															C	36.004	-2.663	-1.122							C	27.727	72.278	33.246							C	5.176	-8.007	9.209		H	18.189	-7.384	6.357
															C	33.588	-3.198	1.377							C	27.442	73.64	33.395							C	4.009	-7.517	8.605		H	19.225	-6.278	12.358
															C	34.174	-4.197	0.593							C	28.246	74.427	34.246							C	3.322	-6.442	9.198		H	17.404	-3.982	8.36
															C	35.069	-5.108	1.179							C	29.147	73.79	35.127							C	6.995	-7.928	10.892		H	19.062	-4.511	8.002
															C	35.451	-4.932	2.518							C	29.327	72.391	35.066							C	3.495	-8.194	7.362		H	18.695	-2.792	8.124
															C	34.987	-3.831	3.256							C	28.709	71.66	34.028							C	2.155	-5.916	8.619		H	19.929	-0.789	12.461
															C	33.991	-2.993	2.705							C	28.264	75.936	34.134							C	2.197	-5.038	7.513		H	21.146	-1.819	13.221
															C	35.654	-6.242	0.383							C	30.056	71.695	36.194							C	3.514	-4.594	6.914		H	19.485	-1.775	13.852
															C	35.671	-3.569	4.573							C	27.852	69.408	33.908							N	4.902	-0.464	15.504		H	23.23	-7.217	15.572
															C	33.618	-1.778	3.308							C	28.944	70.285	33.831							C	6.102	-0.885	15.043		H	22.996	-2.496	15.578
															C	32.803	-1.713	4.459							C	30.207	69.783	33.45							C	6.261	-2.197	14.573		H	24.338	-2.093	14.497
															C	32.315	-2.957	5.168							C	30.369	68.404	33.253							C	5.156	-3.062	14.556		H	24.579	-2.13	16.259
															C	36.349	-1.255	-5.481							C	29.283	67.524	33.361							C	3.932	-2.604	15.063		H	28.389	-1.105	13.266
															C	35.41	-1.629	-4.504							C	28.018	68.026	33.737							C	3.827	-1.285	15.528		H	26.653	-2.878	13.163
															C	35.512	-2.889	-3.903							C	31.39	70.657	33.118							H	1.374	-10.231	16.65		H	27.242	-3.519	17.375
															C	36.562	-3.717	-4.298							C	29.527	66.094	32.952							H	-1.631	-8.106	20.441		H	28.949	-1.721	17.335
															C	37.389	-3.291	-5.34							C	26.887	67.197	33.864							H	-2.352	-8.95	19.07		H	16.625	0.632	9.078
															H	28.407	-2.603	-2.641							C	26.792	66.203	34.861							H	-2.24	-7.182	19.043		H	16.891	-1.519	10.278
															H	26.062	0.092	-6.181							C	27.786	66.13	36							H	-1.222	-7.518	16.231		H	21.152	-1.045	9.92
															H	26.547	-1.059	-7.448							N	31.298	76.078	37.891							H	-2.999	-12.075	15.579		H	20.738	1.107	8.753
															H	27.783	-0.293	-6.438							C	29.965	75.919	38.06							H	-0.323	-11.778	18.148		H	15.962	3.889	6.994
															H	29.655	-0.668	-3.794							C	29.222	75.152	37.152							H	-0.636	-12.775	16.714		H	15.39	5.863	5.61
															H	26.049	2.463	-2.502							C	29.871	74.552	36.063							H	-1.909	-12.537	17.93		H	19.603	6.631	5.196
															H	24.886	-0.887	-3.61							C	31.254	74.733	35.916							H	-4.249	-10.925	13.444		H	20.029	4.636	6.609
															H	24.501	0.809	-3.957							C	31.952	75.509	36.853							H	-4.98	-9.388	13.956		H	14.594	10.801	4.484
															H	24.64	0.251	-2.277							H	24.028	73.218	28.779							H	-5.194	-10.838	14.946		H	14.222	12.246	3.519
															H	29.483	3.859	-2.302							H	27.715	73.274	24.704							H	-2.908	-8.505	12.662		H	14.403	12.368	5.282
															H	28.055	3.775	-1.251							H	26.014	73.291	24.219							H	-4.047	-7.335	17.036		H	15.844	14.287	4.333
															H	27.889	4.265	-2.95							H	26.67	71.928	25.151							H	-4.799	-5.77	16.749		H	19.343	10.806	3.983
															H	30.504	1.894	-0.767							H	24.719	70.831	27.654							H	-3.107	-5.853	17.301		H	15.928	10.297	2.054
															H	30.236	1.304	-5.819							H	21.785	72.218	23.919							H	-2.381	-3.671	11.763		H	17.759	10.185	6.395
															H	31.42	2.632	-5.934							H	23.983	74.89	25.262							H	-3.477	-3.024	12.997		H	18.844	8.791	6.297
															H	29.938	2.866	-5.023							H	23.543	74.244	23.67							H	-4.131	-3.971	11.659		H	17.182	8.601	6.904
															H	35.333	2.014	-1.889							H	22.28	74.612	24.863							H	-1.039	-5.555	11.084		H	15.582	5.35	2.494
															H	35.24	0.76	-3.13							H	20.286	70.283	24.818							H	-4.283	-8.12	8.368		H	17.181	5.073	3.203
															H	34.661	0.414	-1.502							H	21.163	68.795	25.201							H	-5.484	-7.147	11.749		H	17.053	5.784	1.596
															H	32.225	0.58	0.641							H	21.383	69.568	23.619							H	-5.39	-8.631	10.775		H	12.96	6.049	2.513
															H	35.069	4.571	1.33							H	22.639	69.73	28.777							H	-6.039	-7.135	10.069		H	12.276	7.683	2.388
															H	33.392	4.386	-1.984							H	23.722	68.332	24.098							H	-2.736	-7.395	6.301		H	13.749	7.41	3.332
															H	35.017	4.708	-1.347							H	24.753	66.966	24.563							H	-2.066	-8.826	7.111		H	19.96	-7.128	9.547
															H	33.607	5.538	-0.658							H	25.17	68.595	25.093							H	-1.014	-7.456	6.729		H	15.036	-7.504	9.167
															H	34.88	3.929	3.905							H	21.69	64.615	27.965							H	0.9	-6.978	10		H	16.945	-10.316	7.67
															H	36.197	2.999	3.16							H	21.896	65.208	29.609							H	-1.963	-3.773	8.085		H	15.622	-9.24	7.178
															H	34.998	2.18	4.175							H	23.253	64.419	28.796							H	-2.229	-4.881	6.722		H	15.587	-10.031	8.768
															H	34.456	-0.663	1.673							H	24.516	66.832	30.565							H	-1.335	-3.371	6.487		H	15.099	-4.878	9.777
															H	32.122	2.811	3.88							H	20.296	68.311	32.695							H	1.972	-2.996	18.248		H	16.245	-4.563	11.093
															H	32.289	2.3	5.562							H	20.306	69.186	29.398							H	1.893	-5.36	17.6		H	15.075	-5.883	11.241
															H	30.843	1.853	4.629							H	19.259	68.53	30.67							H	-1.092	-5.914	20.665		H	22.284	-4.241	13.317
															H	23.128	-6.251	-6.258							H	19.836	67.468	29.368							H	-1.182	-3.477	20.901		H	19.223	-5.486	17.001
															H	25.444	-5.669	-5.891							H	21.335	67.178	34.892							H	-3.708	-1.558	17.384		H	17.467	-4.122	15.644
															H	24.402	-1.586	-6.892							H	21.895	68.853	34.701							H	-4.571	-3.58	16.279		H	17.449	-5.76	14.958
															H	22.145	-2.356	-7.291							H	23.058	67.568	35.053							H	-0.768	-3.982	14.307		H	17.545	-4.345	13.89
															H	33.843	0.289	-8.253							H	25.798	68.317	32.385							H	-0.093	-1.839	15.346		H	21.478	-6.605	18.033
															H	32.422	0.14	-6.238							H	22.808	64.778	33.066							H	1.559	-0.883	4.278		H	21.263	-4.91	18.518
															H	35.068	2.959	-4.334							H	22.93	64.482	34.806							H	1.713	-2.013	6.479		H	22.827	-5.458	17.898
															H	36.56	2.701	-6.234							H	23.946	63.57	33.666							H	0.193	-5.578	4.617		H	22.743	-12.053	6.545
															H	28.609	-0.321	7.548							H	31.7	74.932	26.283							H	0.071	-4.329	2.48		H	21.608	-12.276	5.206
															H	29.732	-0.745	5.374							H	29.752	74.02	27.514							H	3.699	-7.857	20.084		H	21.367	-13.165	6.708
															H	33.482	0.144	7.284							H	27.195	76.292	24.908							H	2.778	-6.358	20.296		H	23.269	-10.425	9.112
															H	32.23	0.54	9.391							H	29.224	77.126	23.758							H	3.815	-6.566	18.873		H	21.382	-14.606	10.978
															H	27.492	-4.911	-7.501							H	22.104	63.963	23.112							H	3.063	-7.021	16.219		H	19.512	-13.521	8.303
															H	27.88	-6.069	-6.216							H	21.91	65.991	24.505							H	6.272	-10.737	16.841		H	18.927	-12.557	9.681
															H	29.064	-4.825	-6.682							H	24.918	64.35	27.104							H	3.176	-11.548	18.123		H	19.378	-14.258	9.913
															H	30.55	-3.373	-3.731							H	24.94	62.328	25.691							H	3.976	-10.611	19.408		H	23.893	-15.265	11.32
															H	29.423	-8.108	-2.839							H	27.059	61.234	36.368							H	4.918	-11.739	18.408		H	23.41	-14.322	12.745
															H	27.146	-7.551	-4.114							H	27.159	63.126	34.763							H	7.784	-7.972	15.438		H	24.92	-13.943	11.892
															H	26.534	-5.939	-3.696							H	24.101	65.119	37.039							H	7.111	-8.903	14.078		H	23.995	-11.167	12.739
															H	27.032	-7.052	-2.415							H	24.052	63.18	38.589							H	7.807	-9.747	15.473		H	25.21	-11.492	8.055
															H	31.811	-8.091	-1.562							H	27.248	76.469	29.84							H	4.942	-8.113	13.092		H	25.67	-13.117	8.608
															H	33.032	-7.26	-2.55							H	27.695	76.986	28.215							H	4.644	-5.301	17.173		H	26.904	-11.96	8.085
															H	31.986	-8.484	-3.286							H	28.705	75.805	29.084							H	5.838	-4.069	16.743		H	28.919	-9.224	11.964
															H	32.132	-5.266	-0.629							H	27.425	73.6	30.773							H	6.356	-5.738	16.969		H	29.286	-10.896	12.447
															H	34.095	-4.544	-5.514							H	23.433	75.805	32.704							H	4.585	-2.949	11.832		H	28.447	-9.817	13.559
															H	33.066	-3.096	-5.441							H	23.973	76.742	29.415							H	5.498	-4.022	10.755		H	25.959	-8.053	13.257
															H	32.353	-4.712	-5.333							H	22.954	75.282	29.372							H	6.354	-3.082	11.968		H	25.453	-10.967	17.223
															H	35.911	-1.615	-1.404							H	22.719	76.49	30.647							H	3.101	-5.264	10.98		H	26.235	-12.747	14.053
															H	36.918	-3.071	-1.552							H	23.977	74.231	34.741							H	5.737	-8.799	8.734		H	25.011	-12.861	15.333
															H	36.082	-2.719	-0.038							H	24.85	75.759	34.977							H	6.945	-8.99	11.134		H	26.732	-12.725	15.752
															H	32.903	-2.505	0.909							H	25.691	74.21	35.177							H	7.318	-7.374	11.771		H	26.04	-8.785	18.56
															H	36.19	-5.588	2.954							H	27.178	71.698	32.519							H	7.726	-7.776	10.098		H	24.29	-8.747	18.258
															H	36.227	-5.846	-0.455							H	27.905	76.379	35.062							H	2.488	-8.569	7.543		H	25.287	-7.317	17.918
															H	34.85	-6.874	0.007							H	27.636	76.285	33.316							H	4.145	-9.03	7.101		H	28.026	-6.656	16.075
															H	36.312	-6.838	1.016							H	29.284	76.271	33.944							H	3.477	-7.486	6.534		H	28.385	-5.247	15.065
															H	36.742	-3.459	4.404							H	29.614	71.991	37.145							H	3.561	-4.903	5.87		H	27.885	-6.755	14.306
															H	35.501	-4.416	5.239							H	31.108	71.977	36.181							H	4.366	-5.022	7.438		H	30.68	-13.594	8.983
															H	35.298	-2.664	5.047							H	29.984	70.612	36.109							H	3.594	-3.509	6.976		H	28.536	-13.352	10.204
															H	32.672	-2.953	6.198							H	26.884	69.793	34.194							H	6.947	-0.211	15.048		H	28.695	-9.132	9.386
															H	32.668	-3.864	4.682							H	31.329	68.025	32.934							H	7.228	-2.54	14.236		H	30.854	-9.515	8.223
															H	31.226	-2.973	5.162							H	31.143	71.714	33.196							H	3.077	-3.263	15.099		H	33.967	-14.233	6.935
															H	36.254	-0.305	-5.958							H	31.711	70.45	32.097							H	2.886	-0.924	15.913		H	36.014	-14.792	5.655
															H	34.569	-0.994	-4.276							H	32.206	70.429	33.803							N	0.826	-2.57	3.302		H	36.616	-10.579	5.028
															H	36.655	-4.716	-3.898							H	29.926	66.076	31.939							Pd	0.672	-1.605	1.606		H	34.544	-10.166	6.329
															H	38.085	-4.003	-5.738							H	30.253	65.647	33.631							Cl	-0.429	0.08	2.643		H	42.398	-15.911	3.753
															N	18.744	-5.157	-6.922							H	28.61	65.509	32.976							Cl	1.694	-3.33	0.554		H	40.94	-15.515	4.689
															Pd	20.657	-4.78	-6.914							H	27.252	66.195	36.949							N	0.491	-0.687	-0.112		H	42.5	-15.662	5.509
															Cl	20.76	-5.435	-4.741							H	28.503	66.947	35.96							C	0.167	8.124	-12.405		H	44.416	-14.24	4.52
															Cl	20.528	-4.018	-9.097							H	28.328	65.187	35.954							C	-1.169	8.551	-12.404		H	40.906	-10.789	4.017
															N	22.562	-4.34	-6.856							H	29.47	76.387	38.899							C	-2.01	8.203	-13.479		H	40.501	-14.274	2.179
															N	2.708	-6.927	-14.428							H	28.159	75.024	37.29							C	-1.549	7.322	-14.477		H	38.8	-11.223	6.249
															Pd	4.541	-7.04	-15.084							H	31.777	74.288	35.082							C	-3.374	8.839	-13.591		H	40.216	-12.268	6.442
															Cl	3.862	-8.483	-16.692							H	33.017	75.655	36.743							C	-2.657	8.327	-10.515		H	38.63	-12.859	6.928
															Cl	5.205	-5.53	-13.53							Pd	35.709	54.92	-2.5							C	-1.714	9.089	-11.222		H	35.218	-13.106	3.132
															N	6.355	-7.124	-15.793							Cl	37.415	56.374	-2.165							C	-1.25	10.298	-10.667		H	35.556	-14.722	2.493
															N	28.448	0.938	11.809							Cl	33.975	53.48	-2.749							C	-1.778	10.74	-9.444		H	35.976	-13.275	1.551
															Pd	29.449	0.529	10.188							N	36.839	53.458	-1.963							C	-2.777	10.014	-8.778		H	38.868	-13.352	0.037
															Cl	28.838	-1.644	10.374							C	37.512	52.572	-1.641							C	-3.221	8.788	-9.316		H	37.043	-17.955	0.06
															Cl	30.134	2.683	10.049							C	38.333	51.479	-1.249							C	-0.288	11.223	-11.368		H	36.349	-17.338	2.593
															N	30.388	0.111	8.532							C	39.72	51.649	-1.136							C	-3.405	10.669	-7.575		H	37.672	-16.495	3.421
															N	37.27	-2.1	-5.895							C	40.529	50.571	-0.75							C	-3.636	7.454	-7.351		H	38.004	-17.977	2.51
															Pd	38.353	-1.862	-7.509							C	39.951	49.323	-0.478							C	-4.068	7.92	-8.597		H	21.454	-12.355	-5.393
															Cl	40.168	-2.684	-6.42							C	38.564	49.151	-0.597							C	-5.167	7.295	-9.218		H	22.599	-12.13	-6.722
															Cl	36.475	-1.105	-8.658							C	37.755	50.229	-0.983							C	-5.748	6.14	-8.651		H	21.18	-13.18	-6.926
															N	39.403	-1.717	-9.146							H	40.165	52.611	-1.345							C	-5.276	5.655	-7.406		H	24.034	-10.927	-12.767
															C	39.973	-8.047	-15.568							H	41.597	50.702	-0.663							C	-4.248	6.356	-6.738		H	26.505	-13.344	-8.717
															C	39.513	-9.129	-14.809							H	40.574	48.492	-0.181							C	-5.863	7.966	-10.375		H	24.835	-12.831	-8.492
															C	38.18	-9.144	-14.368							H	38.12	48.189	-0.392							C	-5.864	4.398	-6.798		H	26.148	-11.791	-7.928
															C	37.365	-8.004	-14.537							H	36.687	50.097	-1.074							C	-2.754	4.819	-5.631		H	29.353	-10.833	-12.191
															C	37.636	-10.437	-13.805							Pd	38.152	71.337	-6.479							C	-3.666	5.882	-5.551		H	28.905	-9.288	-11.433
															C	40.707	-9.566	-12.778							Cl	37.536	72.582	-4.687							C	-3.753	6.632	-4.362		H	28.553	-9.572	-13.137
															C	40.464	-9.893	-14.116							Cl	38.724	70.149	-8.323							C	-2.901	6.331	-3.291		H	28.305	-5.486	-16.188
															C	41.251	-10.868	-14.748							N	39.814	72.303	-6.59							C	-1.964	5.292	-3.385		H	28.045	-6.877	-15.133
															C	42.211	-11.568	-13.999							C	40.812	72.886	-6.66							C	-1.964	4.462	-4.528		H	28.163	-5.265	-14.429
															C	42.416	-11.279	-12.639							C	42.036	73.603	-6.749							C	-4.739	7.756	-4.173		H	30.738	-13.823	-9.229
															C	41.686	-10.236	-12.03							C	42.251	74.727	-5.938							C	-0.927	5.222	-2.293		H	28.607	-13.512	-10.46
															C	41.018	-11.246	-16.186							C	43.454	75.441	-6.033							C	-0.112	3.392	-5.642		H	28.389	-9.541	-8.825
															C	43.31	-12.22	-11.874							C	44.442	75.031	-6.94							C	-1.098	3.358	-4.648		H	30.55	-9.973	-7.683
															C	43.338	-9.277	-10.538							C	44.229	73.906	-7.749							C	-1.119	2.292	-3.725		H	34.125	-14.48	-7.021
															C	42.021	-9.7	-10.769							C	43.025	73.192	-7.654							C	-0.044	1.383	-3.686		H	36.214	-14.91	-5.756
															C	41.003	-9.212	-9.929							H	41.489	75.044	-5.241							C	-2.309	2.056	-2.822		H	36.343	-10.721	-4.793
															C	41.232	-8.063	-9.149							H	43.62	76.305	-5.407							C	-3.187	4.135	-15.271		H	34.229	-10.441	-6.065
															C	42.547	-7.567	-9.012							H	45.368	75.582	-7.014							C	-2.547	5.126	-14.52		H	40.902	-15.517	-4.619
															C	43.616	-8.311	-9.56							H	44.991	73.589	-8.445							C	-2.47	6.422	-15.038		H	42.374	-15.909	-3.703
															C	39.723	-10	-9.766							H	42.861	72.327	-8.279							C	-3.12	6.694	-16.251		H	42.45	-15.667	-5.461
															C	42.771	-6.168	-8.478							N	23.528	63.067	24.344							C	-3.777	5.646	-16.918		H	44.381	-14.242	-4.501
															C	45.766	-7.623	-10.42							Pd	23.6	61.457	23.229							C	-8.46	3.829	-9.649		H	40.881	-10.788	-3.956
															C	44.961	-7.965	-9.325							Cl	25.857	61.425	23.417							C	-7.878	4.978	-9.085		H	40.497	-14.24	-2.095
															C	45.529	-7.989	-8.033							Cl	21.338	61.435	23.112							C	-6.572	5.331	-9.462		H	40.156	-12.195	-6.354
															C	46.842	-7.532	-7.849							N	23.677	59.893	22.051							C	-6.012	4.668	-10.56		H	38.679	-11.241	-6.155
															C	47.621	-7.116	-8.938							C	30.66	66.545	-5.723							C	-6.676	3.553	-11.086		H	38.611	-12.873	-6.861
															C	47.099	-7.228	-10.242							C	31.759	66.013	-6.409							C	0.004	-1.337	-1.155		H	35.575	-14.87	-2.453
															C	44.83	-8.56	-6.825							C	32.963	66.748	-6.467							C	-0.165	-0.695	-2.392		H	35.172	-13.276	-3.107
															C	48.995	-6.573	-8.644							C	32.984	68.08	-6.001							C	0.184	0.656	-2.505		H	35.908	-13.4	-1.51
															C	47.333	-5.517	-11.895							C	34.266	66.101	-6.887							C	0.701	1.304	-1.377		H	36.41	-17.395	-2.498
															C	47.783	-6.728	-11.36							C	31.435	63.673	-5.923							C	0.843	0.583	-0.183		H	38.069	-18.016	-2.37
															C	48.682	-7.527	-12.097							C	31.672	64.684	-6.864							C	0.676	7.378	-13.476		H	37.741	-16.552	-3.313
															C	49.083	-7.108	-13.384							C	31.736	64.354	-8.234							C	-0.183	6.969	-14.511		H	23.23	-10.536	-9.074
															C	49.227	-8.82	-11.531							C	31.662	63.008	-8.622							C	0.389	6.19	-15.673		H	21.088	-14.319	-11.448
															C	33.806	-7.784	-13.491							C	31.474	61.991	-7.674							C	2.155	5.566	-12.865		H	18.734	-12.311	-9.947
															C	34.932	-7.825	-14.327							C	31.403	62.324	-6.305							C	1.979	6.858	-13.384		H	19.277	-13.416	-8.661
															C	36.207	-7.869	-13.747							C	31.784	65.382	-9.335							C	3.106	7.628	-13.726		H	19.115	-14.002	-10.33
															C	36.292	-7.903	-12.347							C	31.265	60.595	-8.203							C	4.389	7.089	-13.548		H	24.679	-13.804	-12.243
															C	35.112	-7.89	-11.589							C	29.998	61.446	-4.566							C	4.563	5.8	-13.02		H	23.158	-14.023	-13.131
															N	37.99	-5.826	-7.722							C	31.18	61.356	-5.31							C	3.434	5.005	-12.731		H	23.577	-15.114	-11.793
															C	38.1	-6.068	-9.048							C	32.169	60.421	-4.933							C	3.013	9.021	-14.293		H	25.308	-8.136	-13.188
															C	39.177	-6.812	-9.548							C	31.881	59.479	-3.924							C	5.962	5.369	-12.665		H	27.135	-10.609	-17.073
															C	40.134	-7.329	-8.661							C	30.652	59.524	-3.231							C	3.118	3.812	-10.677		H	26.257	-12.721	-14.492
															C	39.971	-7.1	-7.288							C	29.721	60.538	-3.537							C	3.558	3.805	-12.005		H	27.93	-12.224	-14.141
															C	38.888	-6.33	-6.843							C	33.569	60.468	-5.504							C	4.161	2.644	-12.538		H	27.421	-12.509	-15.817
															C	50.491	-9.796	-15.529							C	30.312	58.413	-2.263							C	4.407	1.533	-11.698		H	25.827	-8.777	-18.445
															C	49.567	-9.053	-14.78							C	28.759	61.203	-1.424							C	3.909	1.538	-10.373		H	27.45	-8.142	-18.102
															C	49.99	-7.888	-14.124							C	28.582	60.759	-2.743							C	3.351	2.718	-9.839		H	26.019	-7.139	-17.801
															C	51.327	-7.485	-14.252							C	27.281	60.68	-3.279							C	4.371	2.494	-14.028		H	42.368	11.02	-2.177
															C	52.211	-8.263	-15.013							C	26.185	61.062	-2.493							C	3.992	0.294	-9.526		H	42.168	11.239	-4.639
															N	33.934	-7.825	-12.179							C	26.362	61.494	-1.17							C	2.165	2.615	-7.716		H	38.611	8.834	-4.436
															N	51.777	-9.388	-15.627							C	27.657	61.51	-0.613							C	3.315	2.945	-8.451		H	38.942	8.68	-1.987
															C	39.138	-6.959	-15.852							C	26.979	60.123	-4.647							C	4.389	3.589	-7.808		H	40.234	9.888	-10.018
															C	37.85	-6.899	-15.274							C	25.138	62.003	-0.452							C	4.318	3.857	-6.435		H	41.154	7.503	-5.396
															C	37.028	-5.628	-15.331							C	28.678	63.003	0.983							C	3.185	3.499	-5.693		H	42.61	8.524	-5.399
															C	40.523	-5.022	-15.508							C	27.887	61.878	0.725							C	2.117	2.832	-6.33		H	42.356	7.322	-6.671
															C	39.748	-5.807	-16.372							C	27.414	61.101	1.802							C	5.632	3.998	-8.554		H	40.396	7.06	-9.713
															C	39.567	-5.403	-17.708							C	27.488	61.623	3.112							C	3.169	3.922	-4.245		H	45.309	7.682	-9.578
															C	40.121	-4.188	-18.141							C	26.992	59.664	1.582							C	0.953	2.483	-5.622		H	44.723	9.355	-7.533
															C	40.824	-3.361	-17.251							C	36.143	69.833	-5.146							C	0.969	1.447	-4.664		H	43.334	10.379	-7.949
															C	41.014	-3.774	-15.919							C	34.961	69.094	-4.988							C	2.065	0.409	-4.66		H	44.661	10.184	-9.103
															C	38.793	-6.216	-18.713							C	34.163	68.841	-6.11							C	7.542	-0.174	-12.774		H	45.331	5.047	-10.134
															C	41.271	-2.008	-17.729							C	34.58	69.349	-7.346							C	6.666	0.838	-12.343		H	45.262	6.009	-11.625
															C	43.041	-2.82	-15.017							C	35.77	70.09	-7.411							C	5.315	0.53	-12.113		H	44.152	4.648	-11.396
															C	41.651	-2.957	-14.967							N	34.53	56.407	-2.978							C	4.915	-0.802	-12.296		H	41.217	6.178	-12.663
															C	40.953	-2.543	-13.818							C	33.776	56.296	-4.056							C	5.871	-1.758	-12.678		H	41.404	4.643	-8.181
															C	41.666	-2.229	-12.63							C	32.893	57.32	-4.428							H	0.8	8.336	-11.555		H	43.042	4.082	-8.582
															C	43.082	-2.316	-12.638							C	32.811	58.467	-3.629							H	-3.82	8.641	-14.564		H	41.752	2.917	-8.24
															C	43.761	-2.461	-13.873							C	33.639	58.552	-2.503							H	-3.278	9.919	-13.474		H	39.321	1.165	-12.367
															C	39.462	-2.331	-13.995							C	34.498	57.481	-2.209							H	-4.033	8.45	-12.817		H	40.996	0.896	-12.899
															C	43.836	-2.419	-11.325							C	27.027	59.571	6.171							H	-2.926	7.349	-10.886		H	39.883	1.818	-13.908
															C	45.784	-3.754	-13.605							C	27.657	60.366	5.201							H	-1.458	11.691	-9.042		H	40.978	5.038	-17.289
															C	45.163	-2.544	-13.948							C	26.883	60.93	4.178							H	-0.003	10.839	-12.346		H	42.78	4.119	-14.171
															C	45.933	-1.527	-14.546							C	25.5	60.704	4.196							H	0.606	11.342	-10.756		H	42.865	5.414	-15.381
															C	47.33	-1.648	-14.57							C	24.958	59.881	5.194							H	-0.761	12.196	-11.501		H	42.758	3.717	-15.895
															C	47.963	-2.786	-14.049							N	36.5	70.298	-6.33							H	-2.66	10.757	-6.784		H	38.815	4.461	-18.648
															C	47.179	-3.892	-13.656							C	30.681	67.856	-5.232							H	-4.254	10.096	-7.208		H	38.733	6.196	-18.277
															C	45.344	-0.274	-15.136							C	31.839	68.644	-5.398							H	-3.752	11.665	-7.851		H	37.328	5.151	-17.981
															C	49.459	-2.713	-13.88							C	31.83	70.121	-5.068							H	-2.755	7.884	-6.896		H	37.17	7.109	-15.604
															C	47.746	-5.082	-13.16							C	29.786	68.463	-3.065							H	-5.454	8.96	-10.557		H	36.814	2.409	-14.434
															C	48.551	-5.93	-13.951							C	29.601	68.292	-4.445							H	-6.922	8.073	-10.14		H	36.746	2.315	-16.207
															C	48.732	-5.703	-15.437							C	28.332	68.522	-5.009							H	-5.747	7.366	-11.276		H	35.333	1.892	-15.23
															C	39.183	-2.746	-9.936							C	27.264	68.899	-4.181							H	-5.74	3.565	-7.49		H	31.083	1.856	-13.465
															C	39.993	-3.016	-11.04							C	27.446	69.058	-2.799							H	-6.924	4.551	-6.6		H	32.849	3.595	-13.311
															C	40.968	-2.082	-11.405							C	28.734	68.9	-2.246							H	-5.39	4.133	-5.856		H	33.636	2.981	-17.495
															C	41.173	-0.993	-10.534							C	28.102	68.456	-6.495							H	-2.666	4.265	-6.553		H	31.843	1.267	-17.506
															C	40.402	-0.882	-9.358							C	26.209	69.312	-1.975							H	-2.926	6.947	-2.403		H	43.681	-0.645	-9.166
															H	41.021	-7.988	-15.823							C	29.444	67.994	-0.128							H	-5.393	7.862	-5.037		H	43.425	1.484	-10.406
															H	36.555	-10.395	-13.688							C	28.983	69.085	-0.874							H	-4.196	8.688	-4.018		H	39.174	1.156	-9.837
															H	38.091	-10.637	-12.834							C	28.862	70.346	-0.253							H	-5.352	7.55	-3.295		H	39.575	-0.984	-8.646
															H	37.875	-11.252	-14.489							C	28.941	70.433	1.152							H	-1.415	4.986	-1.347		H	44.33	-3.872	-7.004
															H	40.182	-8.722	-12.356							C	29.249	69.287	1.917							H	-0.435	6.191	-2.207		H	44.884	-5.853	-5.623
															H	42.768	-12.371	-14.459							C	29.631	68.099	1.257							H	-0.171	4.47	-2.505		H	40.664	-6.535	-5.139
															H	39.985	-11.568	-16.315							C	28.787	71.616	-1.072							H	-0.056	4.246	-6.302		H	40.256	-4.531	-6.545
															H	41.685	-12.061	-16.466							C	29.016	69.321	3.411							H	-2.661	1.033	-2.951		H	45.793	-12.287	-5.432
															H	41.215	-10.387	-16.827							C	29.319	65.769	1.796							H	-3.128	2.732	-3.065		H	46.016	-12.221	-3.671
															H	43.29	-12.001	-10.808							C	30.054	66.953	1.956							H	-2.02	2.212	-1.783		H	45.616	-10.747	-4.579
															H	44.331	-12.129	-12.244							C	31.236	66.932	2.727							H	-3.154	3.109	-14.932		H	44.318	-10.307	-2.098
															H	42.964	-13.243	-12.025							C	31.593	65.76	3.41							H	-2.009	4.865	-13.62		H	43.007	-8.539	-6.91
															H	44.14	-9.659	-11.151							C	30.837	64.586	3.278							H	-3.039	7.67	-16.709		H	41.355	-8.702	-6.271
															H	38.88	-9.432	-10.158							C	29.666	64.6	2.49							H	-4.239	5.829	-17.878		H	42.409	-10.117	-6.406
															H	39.561	-10.211	-8.709							C	32.226	68.068	2.768							H	-9.376	3.442	-9.224		H	43.121	-5.054	-3.169
															H	39.791	-10.946	-10.304							C	31.412	63.338	3.898							H	-8.353	5.469	-8.248		H	44.727	-5.356	-2.488
															H	42.552	-6.142	-7.411							C	28.877	63.451	2.296							H	-5.004	4.899	-10.875		H	43.266	-5.784	-1.572
															H	42.115	-5.471	-9							C	28.163	62.84	3.35							H	-6.166	2.948	-11.823		H	43.395	-8.715	0.005
															H	43.798	-5.84	-8.631							C	27.97	63.549	4.673							H	-0.265	-2.379	-1.062		H	47.922	-6.708	0.007
															H	45.341	-7.6	-11.413							N	28.236	74.084	3.068							H	-0.574	-1.228	-3.239		H	47.32	-6.082	-2.546
															H	47.265	-7.513	-6.855							C	27.202	73.433	2.488							H	0.963	2.352	-1.422		H	46.53	-7.447	-3.359
															H	43.856	-8.973	-7.085							C	27.412	72.208	1.839							H	1.218	1.089	0.695		H	48.008	-7.715	-2.421
															H	44.699	-7.775	-6.081							C	28.703	71.662	1.795							H	1.229	6.74	-16.097		H	37.929	11.343	-5.431
															H	45.442	-9.356	-6.402							C	29.755	72.361	2.406							H	-0.355	6.046	-16.454		H	38.011	12.509	-6.753
															H	49.58	-7.338	-8.133							C	29.493	73.584	3.041							H	0.734	5.215	-15.328		H	39.249	12.533	-5.493
															H	48.904	-5.701	-7.997							H	29.776	65.941	-5.582							H	1.289	4.999	-12.558		H	37.056	10.239	-9.224
															H	49.515	-6.283	-9.556							H	34.995	66.202	-6.084							H	5.251	7.696	-13.782		H	38.644	14.735	-10.568
															H	46.64	-4.92	-11.32							H	34.646	66.591	-7.783							H	3.518	9.715	-13.621		H	41.224	12.75	-9.416
															H	48.877	-8.996	-10.517							H	34.143	65.041	-7.099							H	1.978	9.336	-14.417		H	40.53	13.515	-7.966
															H	50.316	-8.776	-11.514							H	31.366	63.928	-4.876							H	3.506	9.044	-15.265		H	40.646	14.428	-9.485
															H	48.908	-9.654	-12.155							H	31.688	62.756	-9.673							H	6.24	4.492	-13.246		H	36.71	14.481	-12.428
															H	32.823	-7.733	-13.934							H	31.749	66.395	-8.938							H	6.014	5.135	-11.602		H	36.085	15.222	-10.94
															H	34.814	-7.842	-15.4							H	32.705	65.254	-9.905							H	6.665	6.173	-12.885		H	35.207	13.885	-11.697
															H	37.252	-7.966	-11.856							H	30.931	65.236	-9.997							H	2.745	4.73	-10.248		H	36.324	11.121	-12.693
															H	35.174	-7.946	-10.513							H	30.426	60.597	-8.898							H	3.83	1.616	-14.38		H	34.487	12.903	-8.538
															H	37.368	-5.662	-9.731							H	31.052	59.89	-7.401							H	5.432	2.376	-14.244		H	34.983	11.262	-8.068
															H	39.278	-6.966	-10.613							H	32.164	60.274	-8.729							H	4.003	3.364	-14.569		H	33.276	11.685	-8.105
															H	40.679	-7.503	-6.578							H	29.283	62.224	-4.792							H	3.37	-0.484	-9.965		H	31.029	10.869	-12.602
															H	38.772	-6.143	-5.786							H	33.777	59.54	-6.037							H	3.651	0.467	-8.508		H	31.358	9.177	-12.165
															H	50.173	-10.698	-16.031							H	34.285	60.585	-4.691							H	5.023	-0.045	-9.496		H	31.896	9.82	-13.72
															H	48.538	-9.374	-14.712							H	33.698	61.3	-6.192							H	1.329	2.146	-8.214		H	34.23	8.016	-13.395
															H	51.674	-6.585	-13.766							H	30.395	57.452	-2.77							H	5.133	4.366	-5.942		H	35.283	11.026	-17.179
															H	53.243	-7.961	-15.111							H	29.295	58.506	-1.884							H	5.378	4.732	-9.318		H	35.575	12.853	-15.189
															H	36.838	-5.272	-14.318							H	31.003	58.438	-1.421							H	6.081	3.123	-9.024		H	34.21	12.737	-14.058
															H	36.08	-5.83	-15.827							H	29.758	61.273	-1.019							H	6.35	4.439	-7.865		H	33.909	12.776	-15.801
															H	37.53	-4.834	-15.88							H	25.191	61.03	-2.915							H	3.328	4.999	-4.188		H	36.459	8.786	-18.175
															H	40.657	-5.337	-14.483							H	26.511	60.897	-5.256							H	3.975	3.414	-3.715		H	34.749	8.922	-18.637
															H	39.965	-3.87	-19.162							H	26.291	59.283	-4.547							H	2.223	3.686	-3.764		H	35.367	7.398	-17.984
															H	37.949	-5.629	-19.074							H	27.882	59.773	-5.145							H	2.667	0.51	-3.757		H	32.068	5.869	-14.609
															H	38.42	-7.141	-18.276							H	24.426	61.187	-0.335							H	2.71	0.517	-5.53		H	32.127	5.626	-16.37
															H	39.444	-6.461	-19.552							H	24.681	62.794	-1.046							H	1.621	-0.586	-4.691		H	32.449	7.218	-15.688
															H	42.356	-1.935	-17.656							H	25.386	62.406	0.528							H	8.564	0.074	-13.025		H	29.608	13.512	-9.022
															H	40.808	-1.234	-17.117							H	29.125	63.539	0.159							H	7.022	1.853	-12.229		H	31.75	13.252	-10.242
															H	40.976	-1.865	-18.768							H	27.186	59.343	0.56							H	3.882	-1.088	-12.162		H	31.467	9.012	-9.577
															H	43.577	-3.145	-15.897							H	25.926	59.557	1.782							H	5.564	-2.784	-12.826		H	29.318	9.416	-8.402
															H	39.007	-1.881	-13.118							H	27.556	59.016	2.252							N	7.124	-1.418	-12.915		H	26.325	14.173	-6.971
															H	38.969	-3.285	-14.174							H	36.758	70.033	-4.281							Pd	8.321	-2.781	-13.658		H	24.309	14.745	-5.649
															H	39.294	-1.674	-14.847							H	34.672	68.722	-4.015							Cl	8.573	-1.488	-15.55		H	23.662	10.535	-5.051
															H	43.442	-3.256	-10.748							H	33.995	69.172	-8.237							Cl	8.126	-4.031	-11.719		H	25.704	10.107	-6.396
															H	43.721	-1.502	-10.752							H	36.089	70.486	-8.364							N	9.56	-4.103	-14.4		H	17.963	15.929	-3.628
															H	44.902	-2.574	-11.468							H	33.82	55.397	-4.654							C	17.086	-4.355	-20.47		H	17.835	15.711	-5.387
															H	45.172	-4.577	-13.265							H	32.258	57.21	-5.295							C	17.987	-3.298	-20.291		H	19.404	15.532	-4.591
															H	47.928	-0.826	-14.936							H	33.611	59.425	-1.868							C	17.539	-1.97	-20.458		H	19.863	14.246	-2.114
															H	44.265	-0.233	-14.994							H	35.136	57.542	-1.34							C	16.189	-1.724	-20.789		H	20.068	12.296	-6.408
															H	45.567	-0.245	-16.202							H	27.625	59.121	6.951							C	18.509	-0.808	-20.455		H	21.474	11.233	-6.248
															H	45.794	0.596	-14.658							H	28.728	60.507	5.218							C	19.603	-3.123	-18.5		H	21.655	12.876	-6.906
															H	49.707	-1.845	-13.269							H	24.869	61.114	3.42							C	19.264	-3.596	-19.778		H	24.818	14.63	-2.501
															H	49.927	-2.607	-14.858							H	23.9	59.658	5.175							C	20.12	-4.515	-20.42		H	25.112	13.006	-3.144
															H	49.849	-3.604	-13.392							H	30.847	70.454	-4.741							C	21.271	-4.969	-19.761		H	24.379	13.192	-1.552
															H	49.787	-5.536	-15.656							H	32.101	70.691	-5.957							C	21.611	-4.489	-18.489		H	21.445	13.306	-0.008
															H	48.163	-4.844	-15.787							H	32.549	70.324	-4.275							C	20.785	-3.533	-17.866		H	23.451	17.833	0.012
															H	48.385	-6.581	-15.981							H	30.764	68.298	-2.637							C	19.941	-4.957	-21.85		H	22.743	16.441	-3.361
															H	38.403	-3.444	-9.679							H	26.282	69.051	-4.605							C	22.918	-4.964	-17.907		H	24.097	17.235	-2.534
															H	39.819	-3.903	-11.631							H	28.784	69.141	-6.999							C	20.828	-4.008	-15.502		H	22.461	17.919	-2.427
															H	41.902	-0.234	-10.77							H	28.275	67.441	-6.852							C	21.019	-3.103	-16.55		H	42.279	11.158	2.031
															H	40.619	-0.098	-8.649							H	27.075	68.74	-6.724							C	21.379	-1.77	-16.274		H	42.016	11.394	4.485
															C	39.562	6.398	-18.465							H	25.484	68.52	-2.167							C	21.421	-1.324	-14.932		H	38.601	8.793	4.244
															C	39.267	5.088	-18.854							H	25.776	70.27	-2.263							C	21.141	-2.229	-13.882		H	38.981	8.642	1.798
															C	37.987	4.782	-19.361							H	26.432	69.327	-0.91							C	20.97	-3.598	-14.173		H	40.011	9.953	9.84
															C	37.05	5.821	-19.546							H	29.635	67.055	-0.625							C	21.865	-0.918	-17.426		H	42.614	8.72	5.314
															C	37.555	3.356	-19.627							H	27.832	72.111	-0.899							C	20.831	-1.747	-12.48		H	41.224	7.612	5.249
															C	40.509	3.836	-17.208							H	28.886	71.412	-2.137							C	19.396	-5.098	-13.129		H	42.384	7.497	6.57
															C	40.212	4.091	-18.555							H	29.599	72.282	-0.778							C	20.675	-4.525	-13.159		H	40.257	7.089	9.488
															C	40.949	3.44	-19.564							H	28.003	69.67	3.61							C	21.64	-4.941	-12.219		H	45.132	7.945	9.687
															C	41.883	2.458	-19.206							H	29.73	69.999	3.878							C	21.26	-5.797	-11.176		H	43.148	10.549	7.923
															C	42.133	2.156	-17.858							H	29.128	68.335	3.857							C	19.938	-6.255	-11.067		H	44.613	9.595	7.616
															C	41.423	2.833	-16.845							H	28.42	65.781	1.198							C	18.992	-5.886	-12.042		H	44.394	10.42	9.174
															C	40.836	3.782	-21.027							H	32.514	65.737	3.974							C	23.1	-4.582	-12.324		H	45.025	6.242	11.724
															C	43.117	1.058	-17.563							H	31.917	68.892	2.126							C	19.604	-7.123	-9.881		H	45.247	5.321	10.222
															C	42.893	2.827	-14.927							H	33.196	67.709	2.427							C	17.524	-7.704	-12.61		H	44.006	4.832	11.389
															C	41.633	2.558	-15.476							H	32.318	68.428	3.792							C	17.699	-6.435	-12.043		H	41.15	6.222	12.597
															C	40.561	2.24	-14.612							H	32.424	63.187	3.521							C	16.57	-5.662	-11.69		H	42.92	4.267	8.451
															C	40.729	2.371	-13.213							H	31.449	63.461	4.981							C	15.307	-6.299	-11.611		H	41.264	4.774	8.052
															C	42.001	2.693	-12.676							H	30.818	62.46	3.658							C	16.765	-4.177	-11.47		H	41.673	3.061	8.089
															C	43.113	2.792	-13.544							H	26.904	63.624	4.89							C	15.014	1.649	-19.781		H	40.993	0.93	12.695
															C	39.237	1.757	-15.169							H	28.381	64.556	4.652							C	15.477	0.329	-19.687		H	39.299	1.199	12.226
															C	42.144	2.96	-11.189							H	28.463	62.989	5.467							C	15.731	-0.397	-20.86		H	39.907	1.814	13.766
															C	44.918	4.387	-13.52							H	26.21	73.859	2.524							C	15.532	0.226	-22.1		H	38.059	4.263	13.317
															C	44.395	3.161	-13.086							H	26.584	71.687	1.38							C	15.07	1.549	-22.14		H	41.047	4.979	17.195
															C	45.197	2.319	-12.284							H	30.76	71.966	2.379							N	22.319	2.638	-13.995		H	42.883	5.407	15.255
															C	46.446	2.773	-11.832							H	30.299	74.129	3.509							C	23.15	1.686	-13.613		H	42.778	4.145	14.012
															C	46.931	4.033	-12.214							N	25.727	59.349	6.126							C	22.893	0.341	-13.919		H	42.805	3.695	15.723
															C	46.186	4.817	-13.109							Pd	24.917	58.153	7.445							C	21.737	0.016	-14.64		H	38.809	6.099	18.258
															C	44.795	0.928	-11.872							Cl	25.953	59.28	9.116							C	20.883	1.058	-15.024		H	38.923	4.359	18.595
															C	48.255	4.51	-11.683							Cl	23.954	56.975	5.769							C	21.22	2.375	-14.677		H	37.412	5.039	17.976
															C	46.056	7.148	-12.617							N	24.156	56.905	8.747							C	11.841	-4.939	-11.761		H	37.196	7.048	15.649
															C	46.571	6.128	-13.422							C	21.613	52.191	13.191							C	13.018	-5.601	-12.149		H	36.765	2.254	16.18
															C	47.069	6.432	-14.701							C	22.011	51.809	11.904							C	14.13	-5.589	-11.291		H	36.85	2.356	14.408
															C	47.065	7.772	-15.149							C	22.575	52.769	11.037							C	13.997	-4.927	-10.066		H	35.361	1.837	15.188
															C	47.56	5.287	-15.562							C	22.581	54.127	11.42							C	12.816	-4.221	-9.805		H	31.245	1.74	13.276
															C	34.268	5.119	-21.901							C	23.25	52.371	9.742							N	14.824	2.222	-20.991		H	32.993	3.503	13.195
															C	35.544	5.455	-21.427							C	22.74	49.55	12.33							N	11.798	-4.242	-10.645		H	33.556	2.959	17.424
															C	35.77	5.521	-20.045							C	21.963	50.442	11.578							C	15.778	-4.122	-20.906		H	31.791	1.217	17.36
															C	34.709	5.245	-19.17							C	21.083	49.937	10.598							C	15.309	-2.802	-21.045		H	43.626	-0.527	9
															C	33.45	4.918	-19.695							C	21.064	48.56	10.332							C	13.86	-2.591	-21.428		H	43.354	1.618	10.211
															C	38.217	3.006	-10.577							C	21.868	47.672	11.061							C	14.438	-5.735	-19.729		H	39.102	1.228	9.685
															C	39.098	3.276	-11.629							C	22.758	48.179	12.033							C	14.896	-5.212	-20.945		H	39.52	-0.926	8.523
															C	39.621	2.204	-12.355							C	20.071	50.786	9.871							C	14.615	-5.897	-22.145		H	44.299	-3.805	6.932
															C	39.088	0.936	-12.099							C	21.627	46.201	10.833							C	13.819	-7.052	-22.111		H	44.869	-5.813	5.597
															C	38.116	0.772	-11.098							C	23.417	47.339	14.188							C	13.314	-7.541	-20.896		H	40.655	-6.553	5.15
															C	47.332	8.264	-18.808							C	23.587	47.341	12.8							C	13.603	-6.859	-19.701		H	40.231	-4.523	6.512
															C	46.752	8.153	-17.536							C	24.621	46.572	12.227							C	15.154	-5.462	-23.483		H	45.647	-10.744	4.593
															C	47.588	8.098	-16.413							C	25.321	45.643	13.028							C	12.448	-8.77	-20.902		H	46.041	-12.216	3.679
															C	48.972	8.177	-16.611							C	25.093	45.59	14.422							C	13.855	-8.311	-17.797		H	45.832	-12.284	5.442
															C	49.466	8.284	-17.92							C	24.157	46.473	15.002							C	13.126	-7.321	-18.464		H	44.338	-10.312	2.126
															N	33.262	4.861	-21.033							C	25.097	46.832	10.815							C	12.123	-6.61	-17.779		H	42.451	-10.101	6.442
															N	48.642	8.313	-18.948							C	25.758	44.51	15.246							C	11.794	-6.964	-16.453		H	41.379	-8.701	6.301
															C	38.641	7.436	-18.649							C	24.795	47.15	17.233							C	12.364	-8.129	-15.894		H	43.033	-8.512	6.927
															C	37.359	7.144	-19.163							C	23.898	46.484	16.383							C	13.491	-8.719	-16.506		H	44.694	-5.354	2.467
															C	36.283	8.203	-19.266							C	22.667	46.027	16.893							C	11.289	-5.624	-18.561		H	43.084	-5.065	3.147
															C	39.065	8.644	-16.624							C	22.337	46.277	18.232							C	11.773	-8.765	-14.655		H	43.236	-5.811	1.558
															C	38.922	8.657	-18.016							C	23.223	46.959	19.076							C	14.917	-8.599	-14.585		H	47.311	-6.077	2.559
															C	39.267	9.82	-18.734							C	24.494	47.336	18.591							C	14.48	-9.318	-15.702		H	48.005	-7.707	2.438
															C	39.62	10.983	-18.032							C	21.679	45.231	16.079							C	15.14	-10.515	-16.047		H	46.525	-7.444	3.372
															C	39.71	10.982	-16.63							C	22.707	47.328	20.443							C	16.197	-10.973	-15.242		H	37.718	12.396	6.481
															C	39.454	9.792	-15.921							C	25.804	49.306	19.104							C	16.568	-10.293	-14.069		H	37.772	11.206	5.183
															C	39.301	9.881	-20.239							C	25.428	47.994	19.412							C	15.905	-9.098	-13.729		H	38.981	12.509	5.248
															C	39.946	12.296	-15.932							C	26.048	47.333	20.488							C	14.692	-11.417	-17.167		H	37.101	10.146	9.363
															C	40.94	9.854	-14.016							C	26.782	48.081	21.433							C	17.58	-10.963	-13.177		H	38.055	14.991	9.779
															C	39.649	9.68	-14.532							C	26.038	45.82	20.506							C	16.256	-8.296	-12.629		H	39.726	14.536	7.724
															C	38.683	9.028	-13.743							C	24.936	56.408	9.69							C	15.22	-7.672	-11.917		H	40.636	13.032	7.963
															C	39.082	8.311	-12.596							C	24.437	55.498	10.634							C	14.087	-8.525	-11.401		H	40.52	14.21	9.279
															C	40.405	8.442	-12.118							C	23.1	55.095	10.544							C	9.113	-5.345	-14.457		H	36.118	15.342	10.967
															C	41.274	9.362	-12.747							C	22.309	55.639	9.525							C	9.842	-6.354	-15.099		H	35.653	13.993	12.025
															C	37.218	9.258	-14.037							C	22.884	56.565	8.642							C	11.101	-6.049	-15.63		H	34.749	14.302	10.522
															C	40.93	7.449	-11.103							C	26.508	42.838	10.911							C	11.589	-4.747	-15.436		H	36.326	11.042	12.546
															C	43.668	9.229	-13.023							C	25.633	43.705	11.583							C	10.768	-3.783	-14.822		H	34.766	11.105	8.046
															C	42.565	9.622	-12.252							C	26.165	44.7	12.413							H	17.401	-5.368	-20.265		H	34.254	12.762	8.432
															C	42.778	10.218	-10.991							C	27.558	44.775	12.544							H	18.419	-0.26	-21.393		H	33.051	11.498	8.118
															C	44.081	10.295	-10.476							C	28.358	43.861	11.84							H	19.539	-1.145	-20.363		H	31.295	9.195	12.34
															C	45.166	9.774	-11.196							C	28.597	46.629	24.335							H	18.279	-0.142	-19.623		H	31.034	10.897	12.785
															C	44.963	9.26	-12.489							C	28.374	47.33	23.139							H	18.922	-2.471	-17.974		H	31.946	9.833	13.854
															C	41.679	10.849	-10.175							C	27.058	47.52	22.696							H	21.935	-5.657	-20.264		H	34.311	7.954	13.36
															C	46.543	9.838	-10.593							C	26.02	47.008	23.485							H	19.09	-4.462	-22.316		H	35.235	10.967	17.181
															C	45.937	8.456	-13.099							C	26.336	46.302	24.654							H	19.79	-6.036	-21.878		H	33.638	12.631	14.615
															C	46.449	8.775	-14.372							C	21.612	53.537	13.577							H	20.839	-4.706	-22.414		H	35.375	12.702	14.232
															C	46.413	10.198	-14.88							C	22.082	54.519	12.68							H	22.871	-6.042	-17.752		H	34.833	12.826	15.915
															N	36.155	5.983	-10.771							C	21.978	55.995	12.997							H	23.136	-4.476	-16.959		H	34.71	8.886	18.624
															C	36.487	5.715	-12.018							C	22.256	54.267	15.797							H	23.723	-4.739	-18.607		H	36.421	8.701	18.185
															C	37.526	6.42	-12.644							C	21.259	53.851	14.902							H	20.576	-5.035	-15.724		H	35.294	7.343	17.985
															C	38.167	7.457	-11.948							C	19.941	53.677	15.364							H	22.643	-1.458	-17.966		H	32.129	5.575	16.266
															C	37.779	7.696	-10.624							C	19.649	53.888	16.719							H	22.287	0.025	-17.087		H	32.125	5.805	14.502
															C	36.756	6.92	-10.065							C	20.651	54.279	17.619							H	21.036	-0.712	-18.102		H	32.471	7.162	15.583
															H	40.518	6.612	-18.01							C	21.951	54.548	17.137							H	19.852	-2.121	-12.179		H	29.517	13.49	9.051
															H	37.29	3.247	-20.678							C	18.809	53.344	14.428							H	20.805	-0.661	-12.419		H	31.664	13.227	10.259
															H	36.688	3.12	-19.009							C	20.28	54.291	19.08							H	21.586	-2.12	-11.789		H	31.26	8.971	9.788
															H	38.341	2.642	-19.393							C	24.122	54.162	18.11							H	18.68	-4.849	-13.899		H	29.109	9.38	8.619
															H	39.983	4.382	-16.438							C	22.989	54.975	17.988							H	21.995	-6.112	-10.45		H	26.262	14.162	6.987
															H	42.438	1.952	-19.982							C	22.953	56.217	18.658							H	23.299	-3.968	-13.2		H	24.277	14.749	5.626
															H	40.129	4.592	-21.197							C	23.936	56.508	19.627							H	23.688	-5.497	-12.398		H	23.529	10.541	5.138
															H	40.505	2.901	-21.576							C	24.999	55.607	19.853							H	23.401	-4.035	-11.43		H	25.538	10.099	6.527
															H	41.814	4.088	-21.399							C	25.155	54.494	18.997							H	19.834	-6.578	-8.966		H	17.749	15.724	5.32
															H	42.667	0.336	-16.883							C	21.956	57.289	18.277							H	20.209	-8.029	-9.919		H	17.886	15.928	3.561
															H	44.01	1.481	-17.106							C	25.854	55.781	21.089							H	18.551	-7.4	-9.87		H	19.323	15.549	4.534
															H	43.401	0.554	-18.486							C	25.969	52.257	19.403							H	18.343	-8.155	-13.151		H	19.829	14.255	2.084
															H	43.704	3.109	-15.582							C	26.24	53.603	19.112							H	17.203	-3.73	-12.362		H	21.364	11.271	6.268
															H	38.447	2.455	-14.892							C	27.571	54.001	18.864							H	17.436	-4.021	-10.625		H	19.971	12.354	6.396
															H	39.009	0.771	-14.769							C	28.609	53.074	19.032							H	15.829	-3.661	-11.28		H	21.559	12.921	6.905
															H	39.264	1.666	-16.253							C	28.342	51.74	19.375							H	14.811	2.212	-18.882		H	25.055	12.979	3.175
															H	41.791	2.096	-10.627							C	27.009	51.334	19.595							H	15.733	-0.309	-23.016		H	24.783	14.601	2.515
															H	41.556	3.835	-10.916							C	27.951	55.351	18.313							H	14.909	2.034	-23.092		H	24.337	13.159	1.576
															H	43.171	3.163	-10.899							C	29.513	50.792	19.374							H	24.043	1.937	-13.059		H	22.438	17.911	2.441
															H	44.315	5.043	-14.131							C	26.676	50.012	19.945							H	23.58	-0.433	-13.607		H	24.069	17.22	2.564
															H	47.038	2.142	-11.187							C	27.045	49.449	21.188							H	19.971	0.85	-15.565		H	22.704	16.428	3.372
															H	43.857	0.633	-12.339							C	27.555	50.323	22.313							H	20.557	3.18	-14.962		H	38.079	4.274	-13.352
															H	44.684	0.892	-10.789							C	22.848	58.885	22.26							H	10.96	-5.005	-12.374
															H	45.572	0.226	-12.173							C	22.876	57.743	21.445							H	13.06	-6.128	-13.091
															H	48.937	4.693	-12.513							C	23.821	57.668	20.415							H	14.799	-4.943	-9.342
															H	48.684	3.754	-11.025							C	24.685	58.754	20.23							H	12.725	-3.691	-8.867
															H	48.111	5.433	-11.12							C	24.569	59.867	21.077							H	13.688	-3.008	-22.421
															H	45.543	6.88	-11.705							H	21.267	51.439	13.886							H	13.587	-1.539	-21.442
															H	48.363	4.766	-15.041							H	24.288	52.703	9.757							H	13.212	-3.099	-20.715
															H	47.935	5.627	-16.525							H	22.733	52.837	8.904							H	14.719	-5.258	-18.802
															H	46.742	4.591	-15.746							H	23.244	51.293	9.596							H	13.602	-7.573	-23.032
															H	34.088	5.064	-22.964							H	23.4	49.937	13.093							H	15.767	-6.261	-23.9
															H	36.348	5.654	-22.12							H	20.362	48.17	9.61							H	15.76	-4.562	-23.398
															H	34.86	5.28	-18.101							H	20.107	51.823	10.2							H	14.32	-5.263	-24.156
															H	32.629	4.706	-19.027							H	20.272	50.744	8.801							H	11.471	-8.531	-20.48
															H	37.921	3.827	-9.949							H	19.073	50.393	10.063							H	12.919	-9.553	-20.307
															H	39.46	4.28	-11.792							H	20.57	45.986	10.986							H	12.319	-9.128	-21.923
															H	39.487	0.086	-12.62							H	22.208	45.588	11.518							H	14.763	-8.685	-18.245
															H	37.714	-0.211	-10.912							H	21.897	45.948	9.808							H	11.897	-4.767	-18.845
															H	46.698	8.277	-19.682							H	22.658	47.963	14.636							H	10.441	-5.283	-17.976
															H	45.682	8.055	-17.429							H	24.903	45.96	10.192							H	10.909	-6.108	-19.461
															H	49.651	8.097	-15.775							H	26.167	47.038	10.828							H	11.816	-8.063	-13.824
															H	50.532	8.305	-18.086							H	24.593	47.691	10.375							H	12.313	-9.671	-14.385
															H	35.435	7.922	-18.641							H	25.522	43.533	14.822							H	10.737	-9.04	-14.85
															H	35.955	8.285	-20.303							H	25.42	44.52	16.28							H	14.51	-7.615	-14.407
															H	36.637	9.178	-18.941							H	26.838	44.657	15.236							H	16.677	-11.91	-15.484
															H	38.897	7.72	-16.09							H	25.73	47.516	16.836							H	15.493	-11.504	-17.902
															H	39.834	11.887	-18.584							H	21.373	45.967	18.609							H	13.798	-11.032	-17.654
															H	38.598	10.64	-20.583							H	20.748	45.791	15.996							H	14.47	-12.405	-16.762
															H	39.033	8.924	-20.684							H	21.483	44.284	16.582							H	18.537	-11.017	-13.696
															H	40.306	10.151	-20.563							H	22.061	45.022	15.081							H	17.241	-11.974	-12.948
															H	40.885	12.267	-15.383							H	22.491	46.418	21.003							H	17.708	-10.419	-12.243
															H	39.125	12.493	-15.242							H	21.788	47.904	20.332							H	13.982	-8.379	-10.326
															H	39.996	13.1	-16.666							H	23.427	47.926	20.998							H	14.298	-9.577	-11.593
															H	41.7	10.331	-14.616							H	25.408	49.781	18.218							H	13.156	-8.26	-11.898
															H	36.719	9.61	-13.134							H	26.366	45.449	19.534							H	8.114	-5.565	-14.111
															H	36.754	8.331	-14.373							H	25.03	45.459	20.707							H	9.381	-7.312	-15.286
															H	37.099	10.012	-14.814							H	26.715	45.43	21.263							H	12.563	-4.474	-15.812
															H	40.684	6.438	-11.427							H	25.975	56.699	9.745							H	11.11	-2.763	-14.722
															H	40.475	7.64	-10.132							H	25.08	55.092	11.402							H	15.64	-0.122	-18.72
															H	42.011	7.513	-10.999							H	21.277	55.339	9.414							N	1.031	0.529	20.747
															H	43.503	8.727	-13.965							H	22.276	56.979	7.85							Pd	0.708	-1.301	20.137
															H	44.242	10.741	-9.506							H	26.097	42.085	10.253							Cl	-1.478	-0.742	19.579
															H	41.588	10.321	-9.227							H	24.564	43.626	11.44							Cl	2.836	-1.869	20.767
															H	40.724	10.813	-10.698							H	28.009	45.538	13.163							N	0.392	-3.152	19.586
															H	41.931	11.891	-9.982							H	29.432	43.913	11.944							Pd	1.138	5.689	-30.828
															H	46.498	10.321	-9.617							H	29.615	46.464	24.661							Cl	-1.09	5.922	-30.466
															H	47.199	10.413	-11.247							H	29.208	47.669	22.541							Cl	3.378	5.48	-31.101
															H	46.942	8.831	-10.472							H	24.989	47.124	23.179							N	1.218	7.498	-31.482
															H	47.427	10.527	-15.108							H	25.532	45.882	25.242							C	1.267	8.581	-31.887
															H	45.995	10.874	-14.136							H	21.49	56.169	13.954							C	1.327	9.909	-32.393
															H	45.804	10.247	-15.783							H	21.389	56.489	12.225							C	0.145	10.632	-32.607
															H	35.949	4.955	-12.566							H	22.976	56.432	13.028							C	0.204	11.933	-33.127
															H	37.79	6.2	-13.668							H	23.265	54.406	15.436							C	1.445	12.51	-33.434
															H	38.212	8.511	-10.061							H	18.648	53.714	17.087							C	2.627	11.787	-33.219
															H	36.416	7.134	-9.063							H	18.754	54.097	13.641							C	2.568	10.486	-32.699
															N	35.252	1.517	-7.339							H	18.971	52.363	13.982							H	-0.811	10.186	-32.375
															Pd	36.505	1.611	-8.851							H	17.867	53.33	14.975							H	-0.706	12.49	-33.293
															Cl	34.813	2.415	-10.215							H	19.878	53.315	19.352							H	1.49	13.51	-33.838
															Cl	38.24	0.872	-7.481							H	19.518	55.052	19.251							H	3.583	12.231	-33.455
															N	37.761	1.79	-10.341							H	21.142	54.499	19.711							H	3.479	9.927	-32.538
															Pd	21.451	-5.975	-10.691							H	24.187	53.251	17.533							Pd	22.711	4.497	-13.526
															Cl	21.391	-5.365	-12.874							H	21.299	57.498	19.121							Cl	24.85	4.213	-14.218
															Cl	21.568	-6.68	-8.487							H	21.347	56.985	17.428							Cl	20.593	4.753	-12.75
															N	22.98	-4.833	-10.42							H	22.491	58.198	18.001							N	23.086	6.345	-13.137
															C	23.895	-4.136	-10.288							H	25.212	55.84	21.967							C	23.317	7.456	-12.908
															C	25.018	-3.277	-10.163							H	26.439	56.696	21.005							C	23.606	8.821	-12.635
															C	24.885	-1.907	-10.429							H	26.536	54.944	21.227							C	24.854	9.353	-12.992
															C	26.018	-1.082	-10.427							H	24.95	51.948	19.585							C	25.135	10.705	-12.75
															C	27.282	-1.629	-10.163							H	29.626	53.372	18.821							C	24.168	11.526	-12.151
															C	27.409	-2.991	-9.856							H	27.075	55.968	18.124							C	22.922	10.993	-11.791
															C	26.277	-3.817	-9.865							H	28.488	55.214	17.374							C	22.641	9.641	-12.033
															H	23.915	-1.495	-10.667							H	28.601	55.86	19.025							H	25.596	8.722	-13.458
															H	25.921	-0.03	-10.653							H	30.015	50.846	18.407							H	26.093	11.116	-13.031
															H	28.16	-1.002	-10.203							H	30.213	51.086	20.156							H	24.383	12.568	-11.969
															H	28.381	-3.409	-9.639							H	29.198	49.765	19.545							H	22.176	11.627	-11.334
															H	26.374	-4.872	-9.662							H	26.913	50.204	23.186							H	21.678	9.233	-11.761
															Pd	49.387	8.36	-20.749							H	27.554	51.376	22.038							Pd	-1.399	0.141	17.092
															Cl	48.545	6.289	-21.137							H	28.574	50.034	22.569							Cl	-3.45	0.893	16.474
															Cl	50.303	10.389	-20.326							H	22.134	58.928	23.07							Cl	0.729	-0.603	17.628
															N	50.057	8.42	-22.553							H	22.197	56.922	21.626							N	-0.929	1.916	17.671
															C	50.461	8.449	-23.638							H	25.438	58.729	19.455							C	-0.65	3.001	17.965
															C	50.956	8.478	-24.97							H	25.241	60.702	20.935							C	-0.316	4.346	18.279
															C	50.247	7.833	-25.994							N	27.815	42.947	11.057							C	1.029	4.732	18.38
															C	50.737	7.855	-27.308							Pd	28.979	41.722	10.071							C	1.356	6.063	18.67
															C	51.936	8.521	-27.597							Cl	27.817	42.134	8.172							C	0.341	7.019	18.818
															C	52.647	9.164	-26.573							Cl	30.084	41.246	11.99							C	-1.002	6.643	18.671
															C	52.157	9.141	-25.259							N	30.107	40.44	9.113							C	-1.331	5.305	18.407
															H	49.325	7.317	-25.77							N	27.589	46.135	25.033							H	1.812	4.003	18.237
															H	50.19	7.359	-28.096							Pd	27.933	45.068	26.638							H	2.391	6.356	18.768
															H	52.313	8.539	-28.609							Cl	29.579	43.964	25.542							H	0.593	8.046	19.037
															H	53.571	9.675	-26.796							Cl	26.348	46.231	27.762							H	-1.784	7.38	18.777
															H	52.705	9.635	-24.47							N	28.236	43.944	28.21							H	-2.365	5.014	18.303
